# Supplementary material for: Odor classification: Exploring feature performance and imbalanced data learning techniques
Source: PLoS One. 2025 May 28;20(5):e0322514. doi: 10.1371/journal.pone.0322514 (PMC12118925; doi:10.1371/journal.pone.0322514)
Supplement: Supplementary File 1 — (XLSX) [file pone.0322514.s001.xlsx]

## Sheet: IGD
IGD DATASET
smiles	Odor
CCOC(=O)C1CCC=CC1	['fresh', 'herbal', 'musty']
CC/C=C/CCOC(C)=O	['green', 'fruity', 'banana', 'sharp', 'pear']
CCCCCCCC=CC(=O)OCCCC	['dairy', 'green', 'herbal', 'floral', 'clean', 'citrus']
CC(=CCC/C(=C/C(=O)O)/C)C	['grass', 'floral', 'woody', 'resinous']
CC1(C)CC2C3CCCC(C)(C3O)C2C1	['woody', 'balsamic']
CC1=CC(C=O)=C(C(C)C)CC1	['fatty', 'spicy', 'herbal']
C=C(C)[C@@H]1CC[C@@]2(C)[C@@H](C1)O2	['green']
CC(C)c1ccc(cc1)CO	['resinous', 'spicy', 'musk', 'herbal', 'leather']
Cc1nc(C)c(C)o1	['green', 'fruity', 'sweet', 'meat', 'nut']
CC(=CC/C=C(/C)\CC=O)C	['green']
CCCCOC(=O)C(O)C	['pungent', 'ester', 'fruity', 'burnt']
CCCC(O)CCCC(=O)OCC	['fatty']
C=C/C(C)=C/CCC(C)(C)OC(C)=O	['green', 'fruity', 'fresh']
c1ccc(CCCc2ccccn2)cc1	['green', 'earthy', 'herbal']
CC1=CCC(CC1)(C)C(=O)C	['fresh', 'mint']
C(C(C(=O)O)O)(C(=O)O)O	['caramellic']
CCCCCCCCCCCCCC(=O)OCCC(C)C	['oily', 'fruity']
CCC(=O)O	['pungent', 'sour', 'dairy']
CCCCC/C=C\C/C=C\CC=O	['fatty', 'herbal', 'citrus']
CCCCCCOC(=O)CCCC	['apple', 'green', 'fruity', 'musk', 'sweet']
CCCCCCCCC=CC=CC=CC=O	['fatty']
CC(C)(C)C(=O)OCc1ccccc1	['apple', 'herbal', 'herbal']
O=C(OCc1ccccc1)c1ccccc1	['fruity', 'balsamic', 'sweet']
CC(=O)OCCCSC	['herbal', 'mushroom', 'vegetable', 'earthy', 'cheese']
CSC	['vegetable', 'pungent']
CC1(C)[C@H]2CC[C@@]1(C)[C@@H](C2)O	['balsamic', 'camphor', 'woody']
CC1=CCC(CC1)(O)C(C)C	['fresh', 'herbal', 'pepper']
CCC=CC=CC(=O)C	['fruity', 'fatty', 'mushroom']
CCCC[C@@H]1OC(=O)[C@H](C1)C(=O)C	['jasmin', 'fruity', 'floral', 'whiteflower']
Cc1ccc(C)[nH]1	['green', 'earthy', 'burnt', 'animalic']
CC(C)CC1OCC(C)O1	['tropicalfruit', 'ethereal', 'ripe', 'liquor', 'sour', 'butter']
CCCC/C=C/C(=O)O	['caramellic', 'sour', 'green', 'fruity', 'fatty', 'grass', 'cheese']
O=CC(CCCC(CCC=C(C)C)C)C	['fresh', 'rose', 'aldehydic', 'watery']
CCCCCCCCCCCO	['oily', 'fruity']
C/C=C(/C(=O)OC(C)C)\C	['sweet', 'mint', 'fruity']
CCCC/C(=C\C)/C=O	['aldehydic', 'musty', 'pungent', 'fatty']
CC(C)=CCCC1(C)OCC(C)O1	['green', 'fatty', 'fruity', 'citrus']
COC(=O)c1ccccc1N=CCC(CCC=C(C)C)C	['orange', 'spicy', 'lily', 'fresh']
CCOC(=O)C(C)(O)C(=O)CC	['sour', 'sweet', 'butter']
O=C(CCC(=O)C)OCc1ccccc1	['balsamic', 'fruity', 'burnt', 'sweet']
C[C@@H](OC(=O)C)CCc1ccccc1	['resinous', 'floral', 'fruity']
CCOC(=O)/C=C/C=C/C	['fruity', 'herbal', 'spicy']
CC/C=C\CCOC(=O)CCCCC	['fruity', 'sweet', 'waxy', 'green', 'fatty', 'tropicalfruit', 'wine', 'balsamic']
CCCCC(C(=O)OC(C)(C)C)CC	['fruity', 'woody', 'floral']
CCC(C=C)O	['fresh', 'ethereal', 'fermented', 'fruity']
CCCCCCCCCCCCOC(=O)C(O)C	['oily', 'burnt', 'fruity']
CCOC(C1CC2CC1C1C2CC=C1)OCC	['fruity', 'anisic', 'fennel', 'hyacinth']
CC(=O)OC1CCCC1	['fruity', 'apple', 'banana']
CC(C)CC(C)CCCC(C)O	['meat', 'floral', 'green', 'fruity', 'mushroom']
c1ccc(cc1)C=CC(=O)O	['balsamic', 'sweet']
CC(C)CC1NC(CC(C)C)SC(CC(C)C)S1	['meat', 'smoky']
CC(CCC=C(C)C)CCOC(=O)Cc1ccccc1	['fresh', 'resinous', 'floral', 'honey']
CC(C)CC(=O)OCCC1CCCCC1	['apple', 'fruity', 'sweet']
CCCCCC/C=C/C=C/C=O	['green', 'oily', 'fatty', 'butter']
CC1=CC(O)C2CC1C2(C)C	['fresh', 'herbal', 'rose']
CCC(C)(CCCC(C)C=O)OC	['fresh', 'green', 'citrus']
CCCCc1ccccn1	['green', 'sweet']
CC(=CCC[C@@H](C)CC=O)C	['fresh', 'herbal', 'citrus']
CCCCCC/C=C/C(=O)O	['green', 'fatty']
CC(=O)c1ccncc1	['fruity', 'nut']
CCC/C=C/C(C)=O	['green', 'fruity', 'dairy', 'sweet', 'grass', 'cheese']
C=CCSSSSCC=C	['alliaceous']
CC(C)[C@@H]1CC[C@@H](C)[C@H](O)C1	['herbal', 'mint']
CCOC(OCC)c1ccc(OC)cc1	['spicy', 'herbal', 'anisic', 'floral', 'sweet']
C/C(=C\C1C(=CCCC1(C)C)C)/C(O)C	['woody', 'floral']
CSSSSC	['alliaceous', 'meat']
C=CCOC(=O)/C=C/c1ccccc1	['spicy', 'fruity', 'balsamic', 'sweet']
C/C(=C(\C)/C(=O)C)/C(C)C(C)(C)C	['resinous', 'violetflower', 'balsamic', 'rose', 'chemical']
CCC/C=C/C=C/C=O	['citrus', 'green', 'fatty', 'fruity', 'melon']
O=C1CCSC1	['roasted', 'vegetable', 'meat', 'butter']
CCC1(O)C2(C)CCCC1(C)CC2	['watery', 'herbal', 'woody']
CCCCCC1OCCOC1=O	['caramellic', 'fruity', 'wine', 'butter']
CCOC(=O)C(CC)Cc1ccccc1	['green', 'fruity', 'floral', 'sweet']
COC(C)(C)OC	['fresh', 'ethereal']
c1ccc(cc1)CCc1ccccc1	['rose']
C[C@@H]1C[C@@H](CC(C)(C)C1)O	['mint']
O=Cc1ccc(O)cc1	['phenolic', 'almond', 'woody', 'balsamic', 'nut']
Cc1ncsc1CCO	['resinous', 'sulfuric', 'meat']
CCCC1OCC(O1)C	['fresh', 'herbal', 'fruity']
C1SSCSSS1	['mushroom']
CCCCC(C)C(=O)O	['sour', 'oily', 'meat', 'roasted', 'gourmand']
CC(C)CCCCC=O	['fruity', 'sweet', 'green', 'orange']
C=CC(=C)CC/C=C(/C)\CCC=C(C)C	['citrus', 'green']
CCCCC/C(=C\c1ccccc1)C(OC)OC	['green', 'floral', 'jasmin']
O(Cc1ccccc1)Cc1ccccc1	['rose', 'fruity']
CCCCCCOC(OC)C	['fresh', 'ethereal', 'fruity']
CC(=C)C(=O)OCCc1ccccc1	['rose', 'fruity']
CC(=O)Oc1ccccc1	['metallic', 'jasmin']
CC(C)OCCc1ccccc1	['green', 'rose', 'plastic', 'metallic', 'spicy', 'earthy', 'herbal']
CCCCCCCCCC=O	['waxy', 'sweet', 'orange']
CCCCCCCCCO	['fatty', 'floral', 'rose', 'orange']
CCc1c(C)nc(CC)s1	['green', 'nut']
Cc1occc(=O)c1O	['caramellic', 'fruity', 'berry', 'sweet']
C[C@@H]1CC[C@H]([C@H](C1)O)C(C)C	['mint', 'musty']
CCOc1ccc(C(C)=O)cc1	['sharp', 'anisic', 'floral']
COC(CCC=C(C)C)(C=C)C	['lemon', 'floral', 'woody']
Cc1csc(C(=O)C)n1	['cooked', 'meat']
CC(O)CCc1ccccc1	['fruity', 'floral', 'herbal']
COC(Cc1ccccc1)OC	['green', 'earthy', 'floral']
CCCCCCC#CC(=O)OCC	['cucumber', 'green', 'leaf']
CC(C)C=CC(=O)C	['sweet', 'berry', 'cheese']
CC1CCC2C(C)(C)C3CC12CC1C3(C)O1	['musk', 'earthy', 'ambery', 'tobacco', 'woody', 'fresh', 'herbal', 'ester']
Cc1c(C)nc2ccccc2n1	['fatty', 'earthy']
COc1cccc(OC)c1OC	['phenolic', 'spicy', 'smoky', 'leather']
CC1CCCCCCCCCCCCC(=O)O1	['musk']
C=CCc1ccc(OC)cc1	['anisic', 'sweet', 'herbal']
CC(C12CCC(C2C1)(C)O)C	['herbal', 'clove', 'berry']
CCCCCC(=Cc1ccccc1)COC=O	['resinous', 'jasmin', 'fruity']
CC(CC(O)C)C	['fresh', 'ethereal', 'fermented', 'burnt']
CCC(C)CCCC(C)(C)O	['lemon', 'lily']
C/C=C/c1ccc(OC(=O)CC(C)C)c(OC)c1	['spicy', 'fruity', 'herbal', 'woody', 'sweet']
C/C=C/C(=O)O	['spicy', 'caramellic', 'sour', 'sharp', 'burnt']
c1ccc(cc1)CC(OCc1ccccc1)OCc1ccccc1	['balsamic', 'floral']
c1ccc2c(c1)oc1c2cccc1	['spicy']
COc1ccc(cc1)C(=O)C	['spicy', 'floral', 'almond']
CCCCC(COC(=O)c1ccccc1O)CC	['sweet', 'medicinal']
C=CC(OC(=O)Cc1ccccc1)(CCC=C(C)C)C	['rose', 'honey', 'cacao', 'green', 'herbal']
CCC/C=C\CC(=O)O	['green', 'fruity', 'waxy', 'dairy']
CCCCOC(C)OC	['vegetable', 'alcoholic', 'ethereal', 'green', 'cognac']
N#CC1C(C)C2CC1(C)CC2	['fresh', 'herbal', 'aldehydic']
CCCCCCCCCCCCCCOC(=O)C	['fatty', 'waxy']
c1ccc(cc1)CCN=C=S	['green', 'spicy', 'berry', 'herbal']
CC(CCCC(C)(C)O)CC=O.Cc1c[nH]c2ccccc12	['animalic']
CC(=O)[n+]1cc(C)nc(C)c1	['roasted', 'nut']
CC(C)C(=O)O[C@@H]1C[C@H]2CC[C@]1(C)C2(C)C	['balsamic', 'earthy', 'resinous', 'spicy']
CCC(=O)OCC=Cc1ccccc1	['sweet', 'cooling', 'floral', 'green', 'cherry', 'spicy']
CCCCCCCCC=CC(OC)OC	['fruity', 'citrus']
c1ccc2c(c1)ccc(=O)o2	['sweet', 'grass', 'green', 'grass']
CC(COC(=O)C(C)C)C	['banana']
CC(=CCC/C(=C\COC(=O)c1ccccc1N)/C)C	['fruity']
CCCCCCCCCCCC(=O)Oc1ccc(cc1)C	['resinous', 'fatty']
CCCC(=O)CC(=O)OCC(CO)O	['fatty']
CC(C)C=O	['green', 'fruity', 'banana', 'cheese']
CCCCOCCOC(=O)C	['fresh', 'ethereal', 'fruity', 'liquor']
CC(=O)OC1(C)CCC(CC1)C(C)C	['fresh', 'coniferous', 'floral', 'fruity']
COC(=O)C=Cc1ccccc1	['berry', 'balsamic', 'cherry', 'cinnamon']
CC(C)[C@]1(CC=C(C)CC1)O	['musty']
CC1CCC(C(C1)OC(=O)c1ccccc1O)C(C)C	['medicinal']
CCOCc1ccccc1O	['vanilla', 'phenolic', 'smoky', 'sweet', 'animalic']
c1ccc(cc1)CC(c1ccccc1)O	['violetflower']
CCCCCCCCCC(C)C=O	['fruity', 'fatty', 'dry']
C=CCC(C)C(=O)O	['fruity', 'cheese']
CCCCC/C=C/C(=O)C	['fruity']
O=C1/C(=C/c2ccccc2)/C2C(C1(C)CC2)(C)C	['odorless']
CC(C)CC(=O)OC1CCCCC1	['apple', 'banana', 'berry']
O=CC(Cc1ccc(cc1)CC(C)C)C	['watery', 'lily']
CC(C)[C@@H]1C=C[C@](C)(O)CC1	['floral', 'musty', 'herbal']
C=CCc1cc(OC)c(O)c(OC)c1	['spicy', 'burnt', 'phenolic', 'smoky', 'meat']
C=C(C)C1CCC(C)C(O)C1	['woody', 'floral', 'sweet']
O=C(O)CC(S)C(=O)O	['sulfuric']
CC(C)Cc1nc(C)c(C)s1	['geranium', 'green', 'berry', 'nut', 'vegetable', 'body', 'earthy']
CC(CCS)S	['alliaceous', 'meat', 'nut']
CCCSSCCC	['alliaceous', 'tropicalfruit', 'green', 'metallic']
Cc1nc(C)c(C)s1	['coffee', 'herbal', 'nut']
CCCCCc1csc(C)n1	['green', 'vegetable', 'meat']
CCC(=O)OCCCC1CCCCC1	['green', 'berry', 'fresh']
CCOC(=O)C1(c2ccccc2)OC1(C)CC	['fruity', 'berry']
O=C1C=CC(C1)(C)C	['fresh', 'burnt', 'fruity', 'camphor']
CCC(=O)OC	['fruity', 'ethereal']
OC1CC2CC1CC2	['camphor']
CCCCCC=CC(=O)OCCCCCC	['fatty']
CCC(S)CS	['burnt', 'sulfuric', 'meat']
CC(C)c1ccc(O)cc1	['phenolic', 'medicinal']
COc1cc(C#N)ccc1O	['vanilla']
COc1cc(/C=C/C(=O)C)ccc1O	['vanilla', 'fruity', 'balsamic']
CCCCCCCCC(OC(C)=O)C(=O)OC	['butter']
C=CC(=C)CC[C@H]1C(=C)CC[C@H]2C(C)(C)CCC[C@]12C	['green', 'terpenic', 'woody', 'ambery', 'herbal']
CCCC(=O)OC/C=C(\CCC=C(C)C)/C	['fresh', 'floral', 'fatty', 'citrus']
CCCCCC=CCC(=O)OC	['fruity', 'sweet', 'green', 'melon', 'cheese', 'pear', 'body', 'dry']
CC(C)Cc1nccs1	['vegetable', 'musty', 'waxy']
CC(OCCc1ccccc1)C	['fresh', 'rose']
C=CC1(C)CCC(C(C)(C)OC(=O)C)O1	['fruity', 'woody']
O=CC(CCc1ccccc1)C	['spicy', 'fresh', 'floral']
CC(C)C1(C=CC(C)CC1)OC(=O)C	['sweet', 'herbal', 'lemon', 'resinous', 'floral']
CCCCCC=CCCC(=O)O	['fruity']
C=CCC(CC)C(=O)CC	['seafood']
OC/C(=C\CCC1(C)C2CCC(C1=C)C2)/C	['woody']
O=COCC[C@H](CCC=C(C)C)C	['citrus', 'floral', 'sweet', 'leaf']
OC1C2(C)CCC(C1(C)C)C2	['fresh', 'coniferous', 'camphor']
C=C(CO)C1CC=C(C)CC1	['mint', 'citrus', 'fruity', 'herbal', 'floral', 'sweet']
CC(C)(C)C(=O)OC1CC2CC1C1CC=CC21	['lactonic', 'powdery', 'green', 'floral']
OCC(=C)C1CCC(=CC1)C	['fresh', 'citrus', 'herbal']
ON=C(C(CC=C(C=C)C)(C)C)C(C)C	['blackcurrant', 'herbal', 'woody']
O=C(c1ccccc1O)OCCc1ccccc1	['medicinal', 'balsamic', 'fruity', 'floral']
Cc1cccc(c1)Oc1ccccc1	['geranium']
CC(CCCC(C)C)CCCC(CCCC(=O)C)C	['waxy', 'jasmin', 'earthy']
OC/C=C(/CC/C=C(/CCC=C(C)C)\C)\C	['ethereal', 'fresh', 'lily']
CCC(C)(C)OC(C)=O	['fruity', 'fresh', 'banana', 'mint']
CCc1ccc(cc1)CC(C)(C)C#N	['fresh', 'seafood', 'anisic']
CC(C)CC(=O)OC(C)c1ccccc1	['fruity', 'herbal', 'floral', 'jasmin']
C=C(C)C1C=CC(C)(O)CC1	['musty', 'floral', 'herbal']
Cc1oc2ccccc2c1C	['tobacco', 'spicy']
Cc1ccc(C(C)(C)O)cc1	['cherry', 'herbal', 'nut']
O=C1C[C@]2(C)CCCC([C@@]32[C@H]([C@@H]1C)C3)(C)C	['woody']
CSc1cnc(C)cn1	['burnt', 'roasted', 'nut', 'meat']
COCc1cnccn1	['almond', 'roasted']
CCOC(=O)C(C)S	['alliaceous', 'meat', 'green']
CCC(=O)SC	['alliaceous', 'dairy', 'vegetable']
SCc1cnccn1	['roasted', 'sulfuric']
CC(CCOC(=O)Cc1ccccc1)C	['sweet', 'balsamic', 'fruity']
CCCCC(C(=O)OCC)c1ccccc1	['green', 'fruity', 'honey', 'sweet']
CCCCCCCC(=O)OCC(C)OC(=O)CCCCCCC	['oily', 'fatty', 'fruity', 'cognac']
c1cc(COCc2cccs2)sc1	['fruity', 'woody']
CCC(CC)S	['sulfuric', 'chemical', 'fruity', 'roasted', 'gourmand']
CO[C@@]1(C)CC[C@@]23C[C@@H]1C(C)(C)[C@@H]2CC[C@H]3C	['woody', 'ambergris']
CC1(C)C2CC=C(CCO)C1C2	['sweet', 'balsamic', 'citrus', 'resinous', 'herbal']
CC(=CC#N)CCc1ccccc1	['citrus', 'herbal', 'rose', 'cinnamon', 'balsamic']
CC1=CC[C@@]23CC1C(C)(C)[C@@H]2CC[C@H]3C	['fatty', 'woody', 'sweet', 'dry']
C1CSCS1	['sweet', 'alliaceous']
CCCCCCCCCCCCCCCCCC	['waxy']
CCOC(=O)C(C)C	['apple', 'ethereal', 'fruity', 'sweet']
CC1=CC(C)C(C=O)CC1	['green', 'floral', 'citrus', 'leaf']
Cc1ccc(CO)o1	['caramellic', 'fermented', 'almond', 'sweet']
CC1(C)CC2CC(C1C2)C(=O)OC	['resinous', 'green', 'fruity']
Cc1c(CCO)scn1	['meat', 'gourmand', 'nut', 'fermented', 'bread', 'sulfuric']
O=Cc1c(OC)cccc1OC	['powdery']
CC(C)C(=O)Oc1c(C)occc1=O	['syrup', 'burnt', 'clean']
CCOC/C=C(/CCC=C(C)C)\C	['fresh', 'rose']
CC(=O)OC(C(CC1C(C)CCCC1(C)C)C)C	['woody', 'fruity', 'ethereal', 'ester']
CC(=O)/C=C/1\[C@H]2CC[C@H]3[C@]1(C)CCCC([C@@H]23)(C)C	['woody', 'ethereal']
C/C=C/c1ccc(c(c1)OC)OC=O	['violetflower', 'green', 'woody', 'clove']
CC(=O)CCC(=O)OCCC(C)C	['oily', 'fruity', 'caramellic', 'wine']
OC1C2(C)CCCC1(C)C1C2CC(C1)(C)C	['woody', 'musty', 'balsamic']
CCc1nccnc1C(C)=O	['earthy', 'meat', 'nut']
C=CC(C)(CCC=C(C)CCC=C(C)C)O	['floral', 'green', 'citrus', 'woody', 'waxy']
CC(C)CC(N)C(=O)O	['odorless']
CCCCC/C=C(/C=O)CCCC	['citrus', 'green', 'fatty', 'fruity', 'aldehydic', 'grass']
CCCCOC(=O)C(C)OC(=O)CCC	['dairy', 'body', 'green']
C=CCCCCC(C)=O	['fatty', 'herbal', 'cheese']
CCC(C)C(C)O	['alcoholic', 'ethereal', 'green', 'fruity']
CC/C=C/CCC(=O)O	['green', 'fatty', 'fruity']
Cc1ccc(cc1)OCC(=O)OC	['fruity', 'fatty']
CCCCOC(C)=O	['fruity', 'banana', 'pear', 'sweet']
CC(COC(=O)[C@H](O)C)C	['fruity', 'caramellic', 'burnt']
Nc1ccccc1C(=O)OC1CCCCC1	['fruity', 'fatty', 'grape', 'orange', 'floral']
CCCCCCCCC1CCC(=O)O1	['fatty', 'fruity']
CC1SSC(C)S1	['meat']
CC(=CCCC(C)C=O)C	['green', 'melon', 'cheese', 'floral']
CC1CC(C)(C)OC(Cc2ccccc2)O1	['hyacinth', 'whiteflower', 'green', 'balsamic']
CC(=O)CSCc1ccco1	['burnt', 'coffee']
CCCCCC(=O)OCc1ccc(cc1)OC	['anisic', 'fruity']
CCCCCCCCCC(=O)OCCC	['vegetable', 'fruity', 'fatty', 'oily', 'woody']
CCOC(=O)/C=C\C(=O)OCC	['apple', 'chemical']
CCCCCC/C(=C(/C#N)\C)/C	['lemon', 'herbal', 'violetflower', 'jasmin']
CCCCCOC(=O)c1ccccc1	['fruity', 'balsamic', 'floral', 'sweet']
CCOC(=O)C(O)CC(C)C	['fruity', 'fresh', 'wine']
CC(=CC(=O)SC(C)C)C	['green', 'resinous', 'alliaceous']
CC1COC(C)O1	['fruity', 'grass']
CC(=O)OC(C1CCC(=CC1)C)(C)C	['sweet', 'floral', 'herbal', 'coniferous', 'spicy']
C/C=C/C(=O)OCCC(C)C	['pungent', 'fruity', 'fermented', 'liquor']
CCCSC(O)(CS)CCC	['sulfuric', 'meat']
Cc1nccnc1C	['coffee', 'cacao', 'nut']
CC1CCC(C(C)C)C(OC=O)C1	['green', 'earthy', 'fresh', 'herbal', 'floral', 'mint']
O=COC/C=C(/CCC=C(C)C)\C	['pear', 'fresh', 'dry', 'green', 'rose']
C/C(=C\C(C)C)C(=O)O	['ripe', 'fruity', 'animalic', 'cheese']
CCCCCC#CC(=O)OC	['green', 'cucumber', 'vegetable', 'leaf', 'wine']
CCCCCC(=O)Oc1ccc(C)cc1	['herbal', 'floral', 'animalic']
CC(CC1OCCC(C1)(C)O)C	['fresh', 'lily', 'earthy']
Cc1cc(C(=O)C)c(C)s1	['burnt', 'roasted', 'meat']
COC(=O)/C=C(/CCC=C(C)C)\C	['rose', 'fatty']
CC(CO)C1CCCCC1	['geranium', 'mint', 'lily', 'balsamic']
CCCCCCCC(=NO)C	['cucumber', 'floral', 'green']
CCCCCCC(C(=O)C)CO	['sweet', 'herbal', 'floral']
CSCCC(=O)OC	['tropicalfruit', 'sulfuric']
CCCCC(C)=O	['fruity', 'dairy', 'cheese']
C/C(=C\C=C1C(=O)C(CC(C1=O)C(C)(C)C)C(C)(C)C)/C=C/C=C(/C=C/C1=C(C)CCCC1(C)C)\C	['leaf', 'herbal', 'fruity']
C1CSCCS1	['seafood', 'chemical', 'alliaceous']
CC1CC(C(C)O1)SC(=O)C	['alliaceous', 'roasted', 'meat']
CC1(C)CCCC2(C)C1CCC1(C)C2CCO1	['dry', 'ambery', 'ambergris', 'musk', 'sweet']
CC=Cc1ccc(O)c(OC)c1OC	['phenolic', 'smoky', 'spicy']
CCCCCCCC(=O)OCc1ccco1	['coconut', 'sweet']
CC1SCCSS1	['meat']
C=C(C)c1ccccc1	['herbal']
CC(=O)OCc1ccc(C)cc1	['fruity', 'anisic', 'cherry', 'floral', 'sweet']
C[C@@H]1C[C@H](O)CC(C1)(C)C	['camphor']
CSC#N	['alliaceous']
C=CCN=C=S	['pungent']
CC(=O)CC(=O)OCc1ccccc1	['sweet', 'ester', 'floral', 'fruity']
CSCCCOC(C)=O	['green', 'herbal', 'mushroom']
c1ccc(cc1)/C=C(/C(CO)O)\O	['musty', 'berry', 'cherry']
CCCSC(C)=O	['green', 'alliaceous', 'fresh', 'sulfuric']
O=C(OCCc1ccccc1)c1ccccc1	['honey', 'balsamic', 'floral', 'rose']
C=CC(OC(=O)CC(C)C)C(C)CC=C(C)C	['fruity', 'sweet']
C=C(C)[C@@H]1CC[C@@H](C)C[C@H]1OC(C)=O	['green', 'fruity', 'mint']
C/C=C(/C=O)c1ccccc1	['honey', 'musty', 'floral']
CC(C)CC(CC(C)C)O	['fresh', 'ethereal', 'fermented']
CCCC1CC(C)CC(=O)C1	['fresh', 'mint', 'fruity', 'floral']
OC1=C(C)CCC1=O	['caramellic', 'resinous', 'fruity']
O=CC1=CC[C@H](CC1)C(=C)C	['fresh', 'herbal', 'resinous', 'spicy']
CCC(C)CCCCCCCCCCCCC=O	['fatty']
CCCCCC(C)=O	['fruity', 'cinnamon', 'coconut', 'cheese']
CC1CCOC(/C=C/c2ccccc2)O1	['berry', 'cinnamon']
CC(C)(O)CCc1ccccc1	['green', 'herbal', 'floral', 'sweet']
CCCOC(C)OC(C)CCC	['green', 'cognac', 'alcoholic', 'ethereal']
CC=C(C)C1CCC(C)(C)O1	['sweet', 'citrus', 'mint', 'green', 'earthy', 'spicy', 'woody']
c1ccc(cc1)CC(=O)C(=O)O	['honey', 'sour', 'almond', 'grass', 'phenolic']
C1CSCC1=O	['alliaceous', 'cooked', 'meat', 'vegetable']
CCCCCCCCCCCCCC(=O)OC(C)C	['odorless']
CC(=O)OC(C)C1CC=C(C)C1(C)C	['fruity', 'berry', 'woody', 'floral']
C/C=C/S/C=C/C	['pungent']
CSCCC(=O)O	['sweet', 'sulfuric']
CCCCCc1ccccn1	['green', 'fatty', 'vegetable', 'meat']
CCCCCCCCC(OC(C)=O)C(=O)OCC	['fruity']
C(CS)CS	['meat', 'sulfuric']
CCCCCC(C=O)SC	['roasted', 'citrus', 'green', 'tropicalfruit', 'sulfuric']
CCCC(C)C(=O)OC	['apple', 'green', 'fruity', 'melon', 'berry', 'sweet', 'tropicalfruit']
CCCCC1C=C(C)CC(C)O1	['geranium', 'earthy', 'spicy', 'vegetable']
CCCCC/C=C\CCC(OCC)OCC	['orange', 'herbal', 'floral']
O=COC1CCC2C(C1)CCCC2	['fruity', 'woody', 'herbal']
C=CCc1ccc(OC(=O)Cc2ccccc2)c(OC)c1	['spicy', 'honey', 'sweet']
CCOC(=S)C(CC)C(C)=O	['fruity', 'sulfuric', 'meat', 'tropicalfruit']
CCC=CC(=O)OC	['green', 'fruity', 'ethereal']
CCc1nccnc1OC	['green', 'earthy', 'vegetable', 'musty', 'nut']
O=Cc1ccccc1	['sweet', 'spicy', 'almond', 'oily']
CCC1CCCC2(CCC(=O)O2)C1	['resinous', 'fruity', 'dairy']
CC1(C)C2C=CC(C)(CC2)O1	['mint', 'lemon']
O=C1CCCCCO1	['fruity', 'coconut', 'musty', 'pungent']
COc1ccc(c(c1)O)C(=O)c1ccccc1	['sweet', 'resinous']
COC(=O)C(O)CC(C)C	['fruity', 'berry', 'musty', 'sweet', 'wine']
COc1ccc(cc1)CO	['dry', 'woody', 'powdery', 'dairy', 'balsamic', 'vanilla', 'fruity', 'cherry']
CC(C)Cc1cccnc1	['resinous']
Cc1nc2c(s1)cccc2	['resinous', 'animalic', 'tropicalfruit']
CC=C(C=CC=CC=O)CC	['green', 'fruity', 'fresh']
CC(C)OC(=O)c1ccccc1O	['wine', 'clove', 'whiteflower']
CC(C)C12CCC(=C)C2C1	['woody', 'camphor', 'citrus', 'green', 'oily']
CC/C=C\CCCCO	['green', 'fruity', 'melon', 'mushroom']
CCCCC/C(=C\c1ccccc1)/C(OC/C=C(/CCC=C(C)C)\C)OC/C=C(/CCC=C(C)C)\C	['jasmin']
CC(=CC(=O)OC(C)C)C	['spicy', 'cooling', 'vegetable']
C=C(C)C1CC=C(COC(C)=O)CC1	['spicy', 'fruity', 'herbal', 'woody', 'floral']
Cc1ccc(C=O)c(c1)O	['almond', 'phenolic']
C/C=C(\C=O)CCCC	['roasted', 'fatty', 'sweet']
C=C(C)CCCC(C)CCOC(=O)C(C)C	['geranium', 'berry', 'spicy', 'tropicalfruit']
C=CCCCCCC(=O)OCC	['cognac', 'sweet']
CC(=O)CCC(=O)OC	['caramellic']
CCCCCc1cccs1	['fruity', 'mushroom', 'tropicalfruit', 'sulfuric', 'cheese']
CC(C)c1ccnc2ccccc12	['leaf', 'metallic', 'earthy']
CC(C)CC(=O)C(=O)O	['fruity']
CCOC(=O)/C=C(\C)CCC=C(C)C	['green', 'woody', 'rose']
N#C/C=C(/CCC=C(C)C)\C	['lemon', 'floral']
CCCC#N	['fresh', 'ethereal', 'aldehydic']
CCNc1ccccc1C(=O)OC	['grape', 'citrus']
CC(CC(C)(C)C)C(C)C=O	['floral', 'citrus']
COC(OC)C(C)c1ccccc1	['green', 'floral', 'mushroom', 'citrus']
CC1CCC(CC1)C(C)(C)O	['resinous', 'lemon', 'floral', 'terpenic']
CCCc1nccs1	['green', 'herbal']
OC(=O)COc1ccccc1	['sour', 'honey']
C#CC(CCC=C(C)C)(O)C	['herbal', 'floral', 'spicy']
CCCCC/C=C/CC(=O)OC	['green', 'fruity', 'fatty', 'pear']
CC[C@H](C)C(=O)OC	['apple']
CCC1(C)OCC(C)(C)C(C(C)C)O1	['mint', 'leather']
Cn1cnc2c1c(=O)[nH]c(=O)n2C	['odorless']
CCCC[C@@H](C)O	['mushroom', 'musty', 'oily']
CC(C)(CC=O)S	['gourmand', 'cheese']
O=CCCc1ccc(cc1)C(C)(C)C	['watery', 'lily']
Cc1ccc(cc1)C=O	['cherry', 'phenolic']
C=CC(=CCC1OC1(C)C)C	['lemon', 'lily']
CC(=O)CCC(C)=O	['fresh', 'burnt', 'herbal']
CCSC	['sulfuric', 'vegetable', 'meat', 'metallic']
CC(CC1OC(CC(C)C)OC(O1)CC(C)C)C	['herbal', 'cacao']
Cc1scc(n1)C	['sulfuric', 'green', 'resinous']
CC(C)(c1ccccc1)O	['green', 'sweet', 'earthy']
Cc1ccc(s1)C	['sulfuric', 'chemical', 'phenolic']
C=CCOC(=O)CC(CC(C)(C)C)C	['tropicalfruit', 'fatty', 'floral']
COc1cc(C(=O)O)cc(OC)c1O	['balsamic']
CCC(=O)/C=C/C1=C(C)CCCC1(C)C	['woody']
CCCCC/C=C/C=C/C(=O)NCC(C)C	['spicy']
C/C=C(/C(=O)OC/C=C(/CCC=C(C)C)\C)\C	['fruity', 'geranium']
O=C(O)CCC1CCCCC1	['balsamic']
C/C=C\C(=O)CC	['spicy', 'green', 'metallic', 'pungent', 'tropicalfruit']
O=COCC1CCC(C23C41C2CC(C4(C)C)C3)(C)C	['ethereal', 'woody', 'ambery']
SCc1ccco1	['sulfuric', 'burnt', 'coffee']
O=COCCC(C)C	['dry', 'earthy', 'blackcurrant', 'ethereal', 'wine', 'plum', 'berry']
CCCCCCC/C=C/CCC=O	['citrus']
CC[C@H](OC(=O)C)/C=C/C1=C(C)CCCC1(C)C	['woody', 'berry']
CC(=O)c1ccc[nH]1	['cherry', 'musty', 'nut']
CCOC(CCSC)OCC	['pungent', 'vegetable']
CCCCC/C=C/C=C/C(=NCC(C)C)O	['spicy', 'herbal']
Cc1ccc(C(C)C)cc1O	['smoky', 'herbal', 'phenolic', 'medicinal']
CCCC(C)S	['sulfuric', 'chemical']
Cc1cnc2c(n1)cccc2	['coffee', 'nut', 'animalic', 'leather']
O=C1CCCS1	['burnt', 'sulfuric']
CC(=O)c1ccc(cc1)OC	['sweet', 'floral', 'sweet', 'anisic', 'powdery', 'balsamic']
CC(COC(=O)c1ccccc1)C	['sweet', 'balsamic', 'fruity', 'musty']
NC(CCC(=O)O)C(=O)O	['odorless']
C=C1C(=O)CC2CC1C2(C)C	['mint', 'camphor']
CCCCCCCC1(C(=O)O)CC1	['green', 'waxy', 'herbal', 'woody', 'balsamic']
Cc1ccsc1C(=O)C	['phenolic', 'medicinal', 'almond', 'floral']
Sc1ccc2c(c1)cccc2	['sulfuric', 'camphor', 'floral']
CCCCCCCCCCCCCCCCCC(=O)OC1CC(C)CCC1C(C)C	['waxy', 'odorless']
CC(C)CSSCC(C)C	['vegetable', 'green', 'alliaceous', 'meat', 'sulfuric']
O=Cc1ccc(c(c1O)C)O	['vanilla', 'phenolic']
Cc1ccc2c(c1)nccn2	['nut', 'coffee', 'earthy']
COC(=O)c1ccoc1	['berry', 'wine']
C/C=C/C(=O)C1=C(C)C=CCC1(C)C	['apple', 'rose', 'fruity', 'tobacco', 'plum', 'floral']
COCCOC(=O)CC(C)=O	['fermented', 'fruity', 'sweet']
CCOC(C1CC2CC1C1C=CCC21)OCC	['fruity', 'anisic', 'fennel', 'hyacinth']
CCCCCC1C(C)CC(=O)O1	['waxy', 'fruity', 'metallic', 'whiteflower', 'plum']
COC1=CC(C=O)=C(C=C1C(C)(C)C)C(C)(C)C	['resinous', 'musk', 'ambery']
CC(=O)OC1CC2CC1C1CCCC21	['herbal', 'green', 'fruity']
CCCC(C1OCC(CO1)(C)CCC)C	['fresh', 'herbal', 'floral', 'fruity']
C=CCS	['alliaceous', 'cooked', 'roasted', 'burnt', 'meat']
CC1(C)CCC[C@]2([C@H]1CC[C@@]1([C@@H]2CCO1)C)C	['ambery', 'dry']
COC(=S)C(C)Cc1ccco1	['roasted', 'earthy', 'fruity', 'coffee', 'meat', 'nut', 'sulfuric']
CCOC(/C=C(/CCC=C(C)C)\C)OCC	['lemon', 'green', 'herbal']
CC(C)/C=C(\C=O)/CSC	['sulfuric']
CCOC(=O)C(O)C	['fruity', 'burnt', 'caramellic']
CSCc1cccs1	['alliaceous', 'mushroom', 'sulfuric']
O=C(C(C)C)Oc1ccc(cc1)C	['resinous', 'whiteflower', 'fruity', 'woody', 'balsamic']
CC(C(C)C(C)O)C(C)C(C)(C)C	['dry', 'ambery', 'fatty', 'waxy', 'grape']
CCC(=O)OCC	['sweet', 'ethereal', 'liquor', 'grape', 'wine', 'fermented', 'sulfuric', 'dairy']
CC(C(=O)OC(CCc1ccccc1)(C)C)C	['fresh', 'floral', 'fruity', 'herbal']
CCCCC1CCCO1	['green', 'fatty', 'sweet']
C=CCOCC	['sharp', 'ethereal']
CC(C)C1SC(C(C)C)SS1	['meat']
CCCCCC/C=C\C=O	['violetflower', 'waxy', 'cucumber']
C1CCCCCC2COCC2/C=C\CC1	['earthy', 'animalic', 'musk']
CCOC(=O)[C@]12CCC[C@@H]2[C@H]2C[C@@H]1CC2	['floral', 'citrus']
CCC=C(C)C(=O)O	['sour', 'body', 'syrup', 'woody']
O=CCC/C(=C/CCC(C=C)C)/C	['woody', 'lily', 'aldehydic']
CCOC(=O)CCCCCCCCC(=O)OCC	['fruity', 'melon', 'wine']
CCCCCCCC=C(CCCCCC)C=O	['oily', 'musty', 'pungent']
CCOC(OCCC(C)C)C(C)C	['alcoholic', 'ethereal', 'green', 'fermented']
C/C=C/C(=O)/C(=C(/C)\C(C)C)/C	['plum', 'rose', 'powdery', 'apple', 'grape']
C[C@H]1CCC2C1[C@H]1[C@H](C1(C)C)CCC2=C	['woody', 'herbal', 'spicy']
CCCCCC(O)C	['fresh', 'oily']
CCCCOC(=O)Cc1ccccc1	['honey', 'rose', 'sweet']
C[C@H]1CCO[C@H](C1)c1ccccc1	['rose', 'fresh', 'green', 'herbal', 'pear']
CCOC1(CCCCC1)OCC	['fruity', 'liquor', 'tobacco', 'woody']
COC(=O)CC(CCC=C(C)C)C	['fruity', 'rose', 'herbal']
CCCCCCCCOC(=O)CC(C)C	['apple', 'green', 'fatty', 'fruity', 'earthy', 'herbal']
C/C=C(\C)C(=O)OC1CC(C)CCC1C(C)C	['fruity', 'floral', 'sweet', 'herbal']
CC1C=COC(C1)c1ccccc1	['fresh', 'rose', 'green', 'fruity']
C[C@H]1CC[C@@H]([C@H](C1)OC(=O)C)C(C)C	['fresh', 'mint', 'fruity', 'musty']
CC/C=C\CCOC(=O)C=Cc1ccccc1	['fresh', 'balsamic', 'green']
CC1CCCC(=O)O1	['coconut', 'sweet', 'butter']
OCCc1cccc(c1)C	['fresh', 'rose']
CCC(C)C1=NC(C)C(CC)S1	['meat', 'nut', 'cooked']
CCOC(CC)OCC(C)C	['green', 'cognac', 'ethereal']
C1CCCCCCCC(=O)CC/C=C\CC1	['musk', 'animalic']
CCCCCC#CCC	['cucumber', 'fresh']
CC(C(C)(C)C)O	['fresh', 'fermented', 'earthy', 'camphor']
CCCc1cccs1	['fatty', 'burnt']
CC=CCC(=O)OCCCC	['apple', 'herbal']
CC(CCO)CC(C)(C)C	['grass', 'floral', 'aldehydic', 'leaf']
CCCCCC=CCOC(=O)C	['melon', 'pear', 'tropicalfruit', 'earthy']
CCCCCCCCCCCCOC(C)=O	['rose', 'citrus', 'fruity', 'fresh', 'waxy']
CCC(COC(=O)/C(=C\C)/C)C	['tropicalfruit', 'herbal']
CCC/C=C\CCCO	['sweet', 'earthy']
C/C=C/CC/C=C/CCC(=O)OC	['fatty', 'pear']
COC1C(O)C(COC2OCC(C(C2O)OC)O)OC(C1O)OC1C(O)C(C)OC(C1O)CO	['odorless']
CC(C)=CCOC(=O)C=C(C)C	['green', 'fruity']
COC(=O)CCCc1ccccc1	['honey', 'fruity', 'floral', 'sweet']
CC1(C)CSSSS1	['sulfuric']
CCCCC[C@@H]1[C@H](CCC1=O)CC(=O)OC	['pungent', 'jasmin', 'fruity']
CC/C=C(\C)/C(=O)OCC	['berry', 'liquor']
CCOC(=O)CC(C)(OCC)OCC	['fruity', 'apple', 'fresh']
C=CCc1cc(OC)c2c(c1OC)OCO2	['earthy', 'herbal', 'fennel', 'lemon']
CC(=CCCC(C)CC#N)C	['lemon', 'metallic', 'waxy', 'floral']
CC[C@H](C)[C@H](N)C(=O)O	['odorless']
OC/C(=C/c1ccccc1)/C	['cinnamon', 'floral', 'balsamic']
CC1OC(C)OC(C1)(C)c1ccccc1	['musty', 'herbal', 'green', 'fruity', 'resinous', 'grapefruit']
CCC(COC(=O)C)CC	['fruity', 'fermented']
CCC(C)(O)CCCC(C)C	['floral', 'sweet']
CCCCC(=O)C(C)=O	['fatty', 'sweet', 'cheese', 'butter']
CCCCCCCCCCCCCCCC(=O)O	['dairy']
CC/C=C\CCOC(=O)CCC	['green', 'fruity', 'wine', 'butter']
CCCC(=O)OC1CC(C)CC(C)(C)C1	['mint', 'fruity', 'banana', 'sweet']
c1ccc(cc1)C(c1ccccc1)O	['grass', 'rose']
CCCCCCCCCCCC(C)=O	['spicy', 'herbal']
C/C=C/CCC1CCCC(=O)O1	['jasmin', 'herbal', 'spicy', 'coconut']
C=C/C=C(\C)/CC(C)(C=C)O	['tropicalfruit', 'fennel']
CCCCCCCCC(=O)O	['fatty', 'dairy', 'nut', 'cheese']
CCCCCCCC(=O)COC(C)=O	['fruity', 'herbal']
CCCCCC(C)(O)CC(C)C	['fruity']
C=C=CC(C)C(=O)OCC	['green', 'tropicalfruit', 'liquor']
C=Cc1c(C)nc(C)s1	['nut', 'cacao']
C=CCC1(C(C)(C)CCCCC1(C)C)O	['musk', 'earthy', 'camphor', 'earthy']
CCCCCC(OCC(C)C)OCC(C)C	['green', 'oily', 'apple', 'cognac']
CC1=CCC(=O)O1	['sweet', 'chemical', 'nut', 'coconut', 'vanilla', 'tobacco']
CCCCCCCCCCCCC(C)=O	['oily', 'spicy']
C/C/1=C\CCC(=C2/C(=C\C1)/CC2)C.CC(=CCC1=C(O)C(C(=O)C(=C1O)C(=O)CC(C)C)(CC=C(C)C)CC=C(C)C)C.CC(=CCC1=C(O)C(C(=O)C(=C1O)C(=C)CC(C)C)(O)CC=C(C)C)C	['fresh', 'herbal', 'woody', 'sulfuric']
CC(=O)c1cnccn1	['bread', 'nut']
CC(=CC)CO	['fresh', 'ethereal', 'grape']
CCCC1OCC(C)O1	['green', 'fruity', 'fermented', 'ethereal']
Cc1ccc(C(C)C)cc1	['citrus']
O=C(CC1C=CCC1)OC1CCCCC1	['jasmin', 'fruity', 'chemical']
C/C=C/C=O	['spicy', 'sharp']
C/C=C(\C)C(=O)O	['spicy', 'sweet']
C=CC(CCCCC)OC(=O)C(C)C	['fruity', 'mushroom']
C1/C=C\CCCCCC(=O)OCCCCCCC1	['animalic', 'musk', 'ambrette']
CC=C(C=O)c1ccccc1	['musty', 'floral', 'honey', 'powdery', 'cacao']
CC(C)c1cccc(c(=O)c1)O	['phenolic', 'woody', 'liquor']
CC1=CCC(=C(C)C)CC1	['pungent', 'chemical']
CC1=C(C(=O)CC1)O	['syrup']
c1ccc(cc1)C=CCOC(=O)c1ccccc1	['balsamic', 'spicy', 'butter', 'fruity']
CC(C)CC1CC(C)(CCO1)O	['fresh', 'clean', 'lily', 'citrus']
OCCOc1ccc(cc1)C	['anisic', 'rose']
CCC(=O)/C=C/[C@H]1C(=CCCC1(C)C)C	['woody', 'violetflower']
CC/C=C\C/C=C/CCO	['apple', 'green', 'fatty', 'banana', 'vegetable', 'cucumber']
CCCCCOC(=O)c1ccco1	['caramellic', 'fruity', 'fermented', 'herbal', 'sweet', 'wine']
CCCC/C=C/CC(=O)OC	['fruity', 'green', 'herbal']
CC/C=C\CC(OCC)OCC	['green', 'apple', 'spicy', 'herbal']
CCCCC(=O)OC1CC(C)CCC1C(C)C	['fruity', 'herbal', 'balsamic', 'sweet', 'mint']
O=C[C@@H]1[C@H](C)CC[C@@H]1C(=C)C	['fresh', 'herbal', 'citrus']
CC(=O)C1CC2(CCC1(C)C=C2)C(C)C	['dry', 'powdery', 'pepper']
CCCC(C)(C)OC(=O)C(O)CC(=O)O	['oily', 'fruity', 'fatty', 'fermented', 'wine']
CC1(C)[C@H]2CC[C@@]3([C@]1(O)CCCC3(C)C)C2	['woody', 'camphor']
CCC(CC)C(=O)N(C)c1cccc(C)c1	['tropicalfruit', 'grapefruit', 'green', 'fruity']
COC(=O)c1ccc(C)cc1	['anisic', 'fruity', 'floral', 'sweet']
CCCCCCCCCCCCCC(=O)OCCCCCC	['odorless']
CC1COC(O1)(C)c1ccc2c(c1)C(C)(C)CCC2(C)C	['woody', 'tobacco', 'musk']
CCCCCCC=CC(=O)OC	['violetflower', 'waxy', 'pear', 'melon', 'vegetable']
CCOC(=O)/C=C/C(=O)OCC	['apple', 'grape']
CCCCCCCCCC(=O)OCC/C=C\CC	['oily', 'green', 'fruity']
CC(=CCCC(=CC=O)C)C	['sweet', 'lemon']
CCC(=O)c1ccc(cc1)OC	['musty', 'anisic']
CCCCC/C(=C/c1ccccc1)COC(=O)CC(C)C	['spicy', 'fruity', 'tobacco', 'herbal', 'floral']
CC(C)c1ccc(C=CC=O)cc1	['spicy', 'ambery']
CCCCCOC(=O)C(C)O	['fruity', 'cognac', 'liquor']
Oc1cccc(c1)Nc1nccc(n1)c1sc(nc1C)C	['orange', 'terpenic', 'sweet', 'oily']
CC1(C)CCC(COC=O)C23C4CC(CC134)C2(C)C	['cedar', 'ambery', 'ethereal', 'herbal', 'dry']
CCCCCCCOC(=O)CCCC	['oily', 'fruity', 'wine']
CC(C)CCCCCCCCCC=O	['fatty', 'waxy', 'citrus']
CC(=CCCC(=CCCC(=CC=O)C)C)C	['floral', 'mint']
CCCCCCCCOC(=O)CC(C)=O	['caramellic', 'oily', 'fruity', 'fermented', 'waxy']
C=C(C)C1CCC2=CC(=O)CC(C)C2(C)C1	['grapefruit', 'citrus']
C=CCCCCCCCCC(OC/C=C(/CCC=C(C)C)\C)OC/C=C(/CCC=C(C)C)\C	['rose', 'fatty', 'aldehydic']
CCCCCCCCCCC(=O)OCCCC	['oily', 'fruity', 'fatty', 'waxy', 'cognac']
COc1cc(ccc1O)C1OCC(O1)C	['vanilla']
CCOC/C=C(\CCC=C(C)C)/C	['fresh', 'ethereal', 'floral', 'fruity', 'fatty']
O=C(c1ccccc1O)Oc1ccccc1	['medicinal', 'phenolic']
CCCCCOC(CCC)OCC	['alcoholic', 'ethereal', 'green', 'fermented', 'cognac']
C/C=C/C(=O)CCCCC	['earthy', 'fruity', 'sweet', 'mushroom']
C=C(C)C1C=CC(=CC1)C	['roasted']
CC1(C)CCCC(C)(O)C1=O	['tobacco']
Cc1ccccc1C(=O)C	['honey', 'floral', 'sweet', 'powdery', 'anisic', 'vanilla', 'phenolic', 'burnt', 'nut']
CC1CCC(C(=O)C1)C(=C)C	['mint']
CCCCC/C=C/CC1CCCC1=O	['apple', 'green', 'fruity', 'melon', 'waxy', 'jasmin']
CC(=O)OC(C)CCC=C(C)C	['green', 'fruity', 'floral', 'earthy']
CCOC(OCC)c1ccc2c(c1)OCO2	['spicy', 'floral', 'sweet']
CC(C)CCOC(=O)c1ccccc1O	['whiteflower', 'herbal', 'woody', 'metallic']
CC(=CCC/C(=C/CCC(C)CCO)/C)C	['floral', 'metallic']
CCCC/C=C/C=C/CO	['green', 'fatty', 'melon', 'cucumber']
CC1=C(CC(O1)C=C)C(=O)OCC	['apple', 'herbal', 'jasmin']
CCOC(=O)C(CC)COC(C)=O	['fruity', 'apple', 'tropicalfruit']
COc1cccc(C=O)c1	['spicy', 'cinnamon', 'anisic', 'floral', 'sweet']
C=C[C@@]1(C)CC[C@@H](C[C@@H]1C(=C)C)C(=C)C	['herbal', 'waxy', 'fresh']
CCC(=CCC(C)CCO)CC	['lily', 'aldehydic']
CC(C)Cc1cnccn1	['vegetable', 'fruity']
CCSCCC(=O)O	['gourmand', 'dairy']
C/C=C/C=C/COC(=O)C(C)C	['green', 'resinous', 'pear', 'tropicalfruit']
C/C=C/CCCCC=O	['green', 'melon']
O=C(c1ccccc1)OCC=Cc1ccccc1	['balsamic']
C=C(C)COC(=O)CC	['ethereal', 'fruity', 'sharp', 'sweet']
CC1CCC2(O1)C(=CC(=O)CC2(C)C)C	['sweet', 'balsamic', 'plum', 'tobacco', 'leaf', 'cacao']
CCOCCC(=O)O	['ethereal', 'fruity', 'sharp', 'pungent']
CSSSCc1ccco1	['pungent', 'coffee', 'roasted']
CCCCCC1C=CC(=O)O1	['mint', 'fruity']
C/C=C/C(=O)OCc1ccco1	['fruity', 'caramellic']
C=CCCCCN=C=S	['green', 'fatty', 'pungent']
CCC[C@@H]1CCO[C@H](S1)C	['sulfuric', 'orange', 'tropicalfruit']
CCCCCC(OC(=O)CC)CC	['fruity', 'herbal', 'floral']
CCCOC=O	['ethereal']
CC1C(CCO1)OC(=S)C	['sulfuric', 'roasted', 'meat']
C=CCOC(=O)C(C)C	['apple', 'green', 'fruity', 'fresh', 'tropicalfruit']
CC1CCC2C(C)(CCC3C1CC3(C)C)O2	['tobacco', 'ambery', 'woody']
CC(C12CCC(O2)(CC1)C)C	['cooling', 'camphor', 'green']
O=C1C=CCCCCCCCCCO1	['fruity', 'sweet', 'mint']
C1CCCCCC(=O)OCCOC(=O)CCCCC1	['powdery', 'vanilla', 'floral', 'ambrette']
O=c1cc[nH]cc1	['animalic', 'seafood', 'smoky', 'nut']
COc1ccc(CO)cc1OC	['vanilla']
COC(=O)c1ccccc1N=CC(Cc1ccc2c(c1)OCO2)C	['lily', 'resinous', 'orange']
CC(=O)CCC(=O)O	['caramellic']
CC(=O)CCc1ccc(O)cc1	['fruity', 'sweet']
C=CCOC(=O)CCCCCCC	['apple', 'fatty', 'fruity', 'banana', 'wine']
CCCC(=O)OCC(CC)C	['fruity', 'butter']
CC(C(O)(C)C)(O)C	['ethereal', 'mint']
CCCCCCCOCC(=O)CO	['mushroom', 'green', 'oily', 'sweet']
CC(=O)CCC(=O)C	['fresh', 'herbal', 'burnt', 'sweet']
OCC(OC(=O)C)COC(=O)C	['oily', 'fruity', 'ester']
COC(=O)c1ccccc1N(C)C	['orange', 'resinous']
C1CCC(CC1)C1CCC(=O)CC1	['violetflower', 'woody', 'fresh']
Cc1nccnc1OC(C)C	['green', 'fruity', 'sweet']
C=CC(C)O	['green', 'fermented']
CC(=O)c1ccccc1O	['cinnamon', 'almond', 'cherry']
CC(=O)c1c(C)coc1C	['vanilla', 'nut', 'grass']
CC/C=C\CCOC(=O)CCCCCCC	['green', 'fruity', 'fatty', 'waxy', 'tropicalfruit', 'wine']
CCCOC(=O)C(C)=O	['fruity', 'burnt', 'caramellic']
CCCCC(OCC(C)C)OCC(C)C	['apple', 'herbal', 'musty', 'pungent']
CC(=O)OC1=C(C)OC(C)C1=O	['fruity']
CC1=CC=C(CC1)C(=C)C	['oily', 'cooling', 'woody', 'camphor', 'tropicalfruit']
C=C1CC[C@@H]2S[C@@H]1[C@H]1[C@H](C(C)C)CC[C@@]21C	['earthy', 'woody', 'musty']
CCCCCCCCCCC(=O)OCCC(C)C	['rose', 'oily']
CCCC(OCC)OCCC(C)C	['alcoholic', 'ethereal', 'green', 'fruity', 'fermented']
CCOC(=O)C(C(C)C)O	['tropicalfruit', 'berry', 'green', 'herbal', 'honey']
C/C=C/c1ccc(c(c1)OC)OCC	['clove', 'spicy', 'floral']
CC(=CCCC(OC(=O)C)C)C	['fresh', 'citrus']
CCSc1ccccc1O	['smoky', 'burnt']
CC([C@@H]1CC[C@]2([C@H]3[C@@H]1C[C@H](C3)C2=C)C)C	['woody', 'herbal']
CC(C=O)CCc1ccccc1	['floral', 'earthy', 'musty', 'sweet']
CC(C)CCOCc1ccccc1	['floral', 'green', 'jasmin', 'fruity', 'grass']
CCCC(O)CCC	['alcoholic', 'green', 'fruity', 'pungent']
CC1(C)CC2C1CCC1(C)CCCC2(C1)O	['woody', 'liquor', 'spicy', 'earthy']
CCOC1CC2CCC1(C)C2(C)C	['camphor', 'cedar', 'blueberry']
C=C[C@@](C)(O)CC/C=C(/C)CCC=C(C)C	['green', 'woody', 'floral']
CCC/C=C/CCC(C)=O	['fruity', 'dairy', 'herbal', 'berry', 'cheese']
CC(=O)OC(C)C(C)OC(C)=O	['honey']
CSCCCOC(=O)CS	['spicy', 'nut', 'meat', 'dairy', 'vegetable']
C=C(C)C1CCC2=CCCC(C)C2(C)C1	['orange', 'citrus']
Cc1ccc(cc1)C(C)C=O	['floral', 'green', 'sweet', 'powdery', 'herbal']
COC(=O)n1ccc2ccccc12	['orange', 'violetflower']
C[C@H]1CC[C@@H]([C@H](C1)O)C(=C)C	['herbal', 'dry']
CCC1(O)C2(C)CCC(C2)C1(C)C	['earthy', 'musty']
CCCC(SC(=O)C)CCOC(=O)C	['tropicalfruit', 'sulfuric']
CCCCCC(C)C=O	['green', 'fruity', 'fresh', 'orange', 'sweet']
CCCCCC1CC=CC(=O)O1	['lactonic', 'dairy', 'coconut', 'herbal']
CCCCCCCCCCC(OCC)OCC	['fresh', 'floral', 'citrus']
O=COCCC(CC(C)(C)C)C	['fresh', 'floral', 'fruity', 'herbal']
COc1cc(ccc1[O-])/C=C/C(=O)O.[Na+]	['sweet', 'clove', 'phenolic']
CCCC/C=C\C(=O)C	['nut']
C/C(=C\COC(=O)c1ccccc1)/CCC=C(C)C	['rose', 'ambery']
COc1ccc(CC=O)cc1	['spicy', 'green', 'floral', 'sweet']
CC1CCC2CC1SC2(C)C	['fruity', 'grapefruit', 'sulfuric', 'tropicalfruit']
CC1(O)CSC(C)(O)CS1	['sweet']
CC1=CC(=O)[C@@H](CC1)C(C)C	['mint', 'citrus']
CCCCSSCCC	['sulfuric']
CC(C)=CCC/C(C)=C/C(C)O	['lemon', 'woody']
CC(=CCC/C(=C\COC=O)/C)C	['green', 'metallic', 'tropicalfruit', 'citrus', 'floral']
O=C1CCCCC=CCCCCCCCCCO1	['musk', 'berry']
Cc1cccc(C)c1O	['phenolic', 'smoky', 'sharp', 'sweet']
C=C(C)[C@H](CO)CC=C(C)C	['spicy', 'rose', 'citrus', 'herbal']
O[C@@H]1CC[C@@H](CC1)C(C)(C)C	['musk', 'earthy']
CC(C)Cc1ccc2ccccc2n1	['animalic', 'leather', 'woody', 'earthy', 'tobacco']
CCOC(=O)c1ccccc1C	['resinous', 'fruity', 'floral']
CC(C)CCCCCCC=O	['citrus', 'floral', 'green', 'dairy']
COc1ccc(c(c1)C=O)OC	['vanilla']
CC(C)(C)c1cccc(CCC=O)c1	['aldehydic', 'floral', 'plastic']
CCc1cncc(C)n1	['roasted', 'earthy']
CCCCCCCCCC(=O)OOCC	['lactonic']
CCCC(=O)C(CCC)O	['oily', 'resinous', 'burnt', 'sweet']
CC(C)/C=C\C=O	['apple', 'green', 'fresh', 'aldehydic', 'woody', 'cognac']
CCOC(=O)C(C)(O)c1ccccc1	['vanilla', 'sweet']
CC=CC(=O)CCC	['ethereal']
CCCCCCCCCC(=O)OCC	['fatty', 'cognac', 'sweet', 'nut', 'wine']
CCCC/C=C\CCCC(=O)O	['fatty', 'green']
OCCC1CCCCC1	['fresh', 'oily', 'floral', 'fermented']
CCCC(=O)CC(=O)OCC	['green', 'fruity', 'berry']
CCC(C)/C=C(\C=O)/CSC	['alliaceous', 'meat', 'gourmand']
COc1nccnc1CC	['green', 'earthy']
CC1CCSN(C)N1C	['roasted', 'meat', 'nut']
CC1(C)CSSC1=O	['roasted', 'fatty', 'burnt']
C=C(C)c1cnccn1	['caramellic', 'cacao', 'nut']
CCCCC(CC)COC(=O)CCS	['fruity', 'sulfuric', 'tropicalfruit']
SCS	['meat']
C[C@@H](CO)c1ccccc1	['floral', 'sweet', 'hyacinth', 'earthy', 'fruity']
c1cc(CO)sc1	['gourmand', 'coffee']
CC1(O)C2(C)CCCC1(C)CC2	['watery', 'earthy']
CCC1=C(C(=O)CC1)O	['syrup', 'liquor']
CC1=CCC2C3C(C(C)C)CC[C@@]2(C)C13	['woody', 'spicy']
CC(=CCc1c(C)cco1)C	['caramellic', 'green', 'mint']
CCOC(=O)CCCCCCCCCCC(=O)OCC	['odorless']
CCC1OCC(O1)C	['fresh', 'ethereal', 'fruity']
CC(C)c1nc(C)cs1	['earthy', 'alliaceous', 'fruity', 'coffee', 'meat']
CC1=C(OC(=O)CO)CC(C(C)C)CC1	['citrus', 'herbal']
C[C@@H]1[C@H]2C[C@H](CC1=O)C2(C)C	['camphor', 'resinous']
CC(=O)CC(=O)OC(C)(C)C	['fermented', 'fruity', 'caramellic']
CC(CC(C)(C)c1ccccc1)O	['floral', 'lily', 'hyacinth']
CCCC=CCCOC(=O)C	['fresh', 'green', 'fruity']
CC(C)C1=CCC(=CC1)CCOC=O	['sweet', 'floral', 'fruity', 'mint']
CC/C(=C\c1ccco1)/C=O	['cinnamon', 'leather']
CC(C=C)CO	['fresh', 'fermented', 'fruity', 'green']
CCCCCCC1(C)CCC(=O)O1	['waxy', 'jasmin']
CC(=CCC/C(=C/COC(=O)Cc1ccccc1)/C)C	['resinous', 'fruity', 'honey', 'geranium']
c1coc(CSSCc2ccco2)c1	['roasted', 'coffee', 'sulfuric', 'meat']
*OCOC	['resinous', 'cacao']
Oc1ccccc1	['phenolic', 'medicinal', 'alcoholic']
C/C=C/c1ccc(OC(C)=O)c(OC)c1	['spicy', 'fruity', 'balsamic', 'floral']
c1ccco1.CN1C(=O)C2N(C)C=NC2N(C1=O)C.OC(=O)c1cccnc1.C[n+]1cccc(c1)C(=O)[O-]	['coffee']
CCCC(=O)OCCc1ccccc1	['rose', 'green', 'fruity', 'musty', 'floral']
CCC(C(=O)C(=O)OC)C	['burnt', 'fruity', 'caramellic']
CCCCCCC1OCC(C1)OC(=O)C	['jasmin', 'fruity']
CSC(CC(=O)C)(C)C	['sulfuric', 'blackcurrant', 'powdery', 'spicy']
C/C(=C\c1ccccc1)/CO	['sweet', 'balsamic', 'floral']
CCCC(=O)OCCC(C)CCCC(C)C	['fruity', 'floral', 'rose']
CC/C=C\CC1CC=CC(=O)O1	['dairy', 'coconut', 'lactonic']
CCCC(C)C(=S)OCC	['green', 'fruity', 'sulfuric', 'tropicalfruit']
CCC(C(C)C=O)S	['alliaceous', 'gourmand', 'cooked', 'roasted', 'meat', 'tropicalfruit', 'dairy']
CC(=C1CC[C@@H](C)CC1=O)C	['mint', 'sulfuric', 'sweet', 'metallic', 'woody']
CCCCCCC(S)OC	['green', 'fruity', 'tropicalfruit', 'blackcurrant']
C=C1C2CCC3C2C(C)(C)CCCC13C	['woody', 'sweet', 'camphor']
CC/C=C/C/C=C/C=C/C(=O)OCC	['green', 'pear']
CSc1ccc(o1)C	['sulfuric', 'coffee', 'cooked']
C=C(C)C1CCC2(C)CCC=C(C)C2C1	['ambery']
CCCCCCC#CC(=O)OC	['green', 'leaf']
C/C=C/C(=O)OCCCc1ccccc1	['balsamic', 'spicy', 'floral']
CC(C)c1ccc(C)cc1	['woody', 'pepper', 'chemical', 'terpenic', 'overripe', 'lemon', 'resinous', 'spicy', 'herbal']
CC1CC(=O)C(=C1C)O	['caramellic']
CCCCCCCC(COC(=O)C)OC(=O)C	['watery', 'lily']
CC(C)CCOC(=O)c1ccccc1N	['grape', 'plum']
O=COCCc1ccccc1	['green', 'herbal', 'rose']
CC1COC(=O)O1	['fruity', 'medicinal', 'spicy']
Cc1cnc(C(C)C)cn1	['roasted', 'green', 'earthy', 'coffee', 'nut']
CN(C)C	['seafood', 'oily', 'rancid', 'body', 'fruity']
CCSCCCO	['sulfuric', 'vegetable', 'earthy']
CC(=O)CCCC(C)CCCC(C)C	['fruity', 'fatty', 'woody', 'floral', 'sweet']
CCCCCOC(=O)/C=C\c1ccccc1	['balsamic', 'ambery', 'cacao', 'green', 'whiteflower', 'green', 'resinous']
CC12CCCC3(CC1)C2(C)CCC1C3(C)O1	['dry', 'musk', 'clean']
CCCCOC1=CC(C(C(C1)(C)C)C(=O)C)(C)C	['woody']
CCCC(C)(C)SSC(C)(C)CCC	['vegetable', 'green', 'alliaceous', 'meat', 'sulfuric']
C=CCC(=O)C1C(=CCCC1(C)C)C	['sweet', 'berry', 'floral', 'woody', 'green']
Cc1ccc(CC(C)C=O)cc1	['citrus', 'green', 'fruity', 'melon', 'almond', 'balsamic', 'cherry', 'floral', 'sweet']
Cc1ncsc1C	['roasted', 'green', 'meat', 'nut']
CC(=O)OC1CC2CC1C1C2CCC1	['green', 'herbal', 'woody']
CCC(C)C(=O)C(=O)CC	['fruity', 'chemical']
CCCCc1c(C)nccn1	['anisic', 'dry', 'woody']
COc1ccc(cc1)COC(=O)C	['powdery', 'berry', 'floral', 'sweet', 'spicy', 'balsamic', 'sweet', 'almond']
CCOc1cc(C(C)C)ccc1C	['spicy', 'earthy', 'herbal']
CC(C)CN	['seafood', 'cheese']
CC1=C(C)C(=C(O)CCCCCCCC1)C	['cedar', 'grapefruit', 'green', 'ambergris', 'ethereal']
C1CCC(C1)C1CCCC1=O	['fruity', 'green', 'mint', 'aldehydic', 'woody']
CCOC(=O)COc1ccc(C)cc1	['cherry', 'caramellic', 'grass', 'powdery']
CCCCCCCC[C@@H]1CCC(=O)O1	['fruity', 'sweet', 'floral', 'aldehydic', 'woody']
Cc1c(C)oc2ccccc12	['chemical', 'phenolic', 'smoky', 'tobacco', 'blackcurrant', 'dry', 'woody', 'watery', 'leather', 'oily', 'meat']
CC/C=C\C/C=C/C=C/C=O	['green', 'citrus']
CC(COC(=O)C)C	['banana', 'liquor']
CC(=O)CCC(=O)OC(C)C	['fruity', 'burnt', 'roasted']
CCCCCCCCCCCCOC(=O)CC(C)C	['apple', 'oily', 'fruity', 'fresh']
CCCCC1OCCOC1=O	['fruity', 'caramellic', 'wine']
Cc1ccc2c(cccn2)c1	['leather', 'green', 'grass', 'animalic', 'tobacco']
O=C1CCC([C@@]23C1C(C)(C)[C@H](C3)CC2)(C)C	['musk', 'earthy', 'ethereal']
CC(C)CCOC(C)OCC(C)C	['alcoholic', 'ethereal', 'green', 'cognac', 'nut']
CC(CCC=C(C)C)CCOC(=O)c1ccccc1N	['floral', 'citrus']
CCCCCCCCCCCCCCCC(=O)OCCCCC	['oily']
CC1=CCC(=CC1)C(C)C	['oily', 'terpenic', 'musty', 'lemon', 'tropicalfruit']
OCCCCCCC=C	['oily', 'fruity', 'herbal']
CCC(C)CC(=O)OCCC(C)C	['apple', 'oily', 'fruity', 'tobacco', 'herbal']
CCC(=O)C1=NCCC1	['seafood', 'roasted']
OC1CCCc2c1cccc2	['oily', 'woody', 'earthy', 'camphor']
CC1CC(O)CC(C1)(C)C	['camphor']
CC1OC(Cc2ccccc2)OC1C	['earthy', 'fruity', 'herbal', 'floral', 'sweet']
CCC/C=C\CCCOC(=O)C	['ester', 'seafood', 'pear']
CC(=CCCC(C)CCCC(=O)C)C	['rose', 'balsamic', 'woody']
CCCC(OC(=O)C)C	['fresh', 'ester', 'fruity', 'fermented']
CC1=CCC2(CC1C2(C)C)O	['musty']
C=CCCCCCCCCC=O	['fatty', 'waxy', 'rose', 'citrus']
CC(=O)OCC(C)C	['apple', 'fruity', 'banana', 'pear']
CCCCCOC(=O)C(C)CCC	['fruity', 'fatty', 'floral', 'pear']
CCOC(=O)CCc1ccco1	['green', 'fruity', 'woody']
CSOC(=O)C(C)OC(C)=O	['fruity', 'sulfuric', 'tropicalfruit']
COc1ccc(cc1)O	['anisic', 'phenolic']
Oc1ccccc1C(C)(C)C	['medicinal', 'phenolic', 'leather']
COC(c1ccc(cc1)C(C)C)OC	['herbal', 'resinous', 'spicy']
Cc1ccc(C)c(O)c1C	['spicy', 'woody', 'phenolic', 'smoky', 'medicinal', 'leather']
Oc1cccc(c1)O	['phenolic', 'medicinal', 'liquor', 'leather']
O=CC(=Cc1ccccc1)c1ccco1	['spicy', 'honey', 'floral', 'sweet']
CCCCCC=CO	['fruity', 'fatty']
CC(C)C(=O)OC1CC2CC1C1C=CCC21	['fruity', 'ambery', 'cacao', 'anisic']
CCCCCCCC(=O)OCCCCC	['oily', 'fruity', 'fatty', 'floral', 'sweet']
CCC/C=C/COC(=O)c1ccccc1O	['fresh']
CC/C=C\CCCCOC(=O)C	['banana', 'body', 'melon', 'green', 'meat', 'fermented']
C=C(C)C1CC=C(CC1)COC(=O)C	['berry', 'woody']
CC1(C)CCCC2=C1CC(CC2)C#N	['citrus', 'fresh', 'earthy']
CCOC(=O)C1OC1(C)/C=C/C1C(=CCCC1(C)C)C	['fresh', 'herbal', 'floral', 'fruity']
Cc1cc(SSc2cc(C)oc2C)c(C)o1	['roasted', 'meat']
COC(=O)c1ccccc1/N=C/C=C(/CCC=C(C)C)\C	['orange', 'lemon', 'floral']
CCCCCC=CC=CCOC(=O)CC(C)C	['herbal', 'berry', 'clove']
CC(C)C1=CCC(C)(O)CC1	['woody', 'musty', 'dry']
CC[C@H](C)C(=O)OCC	['apple', 'lactonic']
CCCCCCCCCCCCCCC(=O)OC	['oily', 'fatty', 'waxy']
O=CC(CCC1C(=CCCC1(C)C)C)C	['woody', 'floral']
CCOC(CC)OC	['cognac', 'ethereal']
CC(C)=CCC/C(C)=C/COC=O	['rose', 'green', 'fruity', 'fresh', 'leaf']
CC(=O)c1ccc(C)cc1C	['sharp', 'sweet', 'woody', 'floral', 'mint']
CC1=CCC=CC1	['chemical', 'terpenic', 'citrus']
NC(=O)CC[C@H](N)C(=O)O	['odorless']
Cc1cc2c(c(c1C=O)OC)C(C)(C)CCC2(C)C	['sweet', 'musk', 'powdery']
OCC(c1ccccc1)C	['fresh', 'rose', 'alcoholic']
COc1cc(ccc1O)C=O	['vanilla', 'dairy', 'phenolic']
CC(c1ccccc1)OC=O	['floral', 'woody', 'violetflower']
COC1=C(C)OC(C)C1=O	['caramellic', 'fruity', 'sweet', 'wine']
Cc1ccc(c(c1)C(=O)C)O	['sweet', 'floral', 'herbal']
CC1C(C)(C)C2=C(C(=O)CCC2)C1(C)C	['spicy', 'musk', 'woody', 'clean']
CC(C)=C(C)C1CCCCO1	['herbal', 'fresh', 'camphor']
CCOC(=O)CCc1ccccc1	['fruity', 'honey', 'floral', 'sweet']
C/C=C(\C)/C=O	['green', 'fruity']
CCOc1ccc(cc1OC)C(OCC)OCC	['vanilla']
CCN=C=S	['alliaceous', 'spicy', 'sulfuric']
CC(=O)OCc1ccccc1	['fruity', 'floral', 'sweet', 'jasmin']
C[C@@H]1CC(C)(C)[C@@H]2CC[C@@H](CC(=O)C)C[C@@H]12	['dry', 'resinous', 'tobacco', 'leaf']
CC(=O)OC1=CCCCCCC1	['grass', 'fresh', 'cinnamon', 'banana', 'vegetable', 'earthy']
CC[C@H]1CC[C@]2(CC1)CCC(=O)O2	['cinnamon', 'dairy', 'fruity']
CCC1=CC=C(CC(C)(C)C=O)C=C1	['fresh', 'lily']
CCc1ccc(OC)cc1	['anisic', 'tobacco', 'phenolic', 'nut']
C=CC1(C)CCC(O1)C(OC(=O)C)(C)C	['fruity', 'woody']
C=C(C)c1ccnc(c1)C(=O)C	['grass', 'sweet', 'mint', 'ambery']
O=C(O)Cc1ccccc1	['honey', 'sweet', 'animalic']
CC(C)=CCC/C(C)=C\CS	['green', 'fruity', 'berry', 'grapefruit', 'mint', 'sulfuric']
O=CC1=CCC(CC1)C(=C)C	['herbal', 'resinous', 'spicy']
CC1CCC(COC(=O)C)C(C)C1	['floral', 'woody', 'mint', 'grapefruit']
CCCCCCOC(=O)CCC(C)=O	['fruity', 'caramellic', 'wine']
CCCCCCCOC=O	['apple', 'fruity', 'fatty', 'sharp', 'plum']
C/C=C\c1ccc(cc1)OC	['anisic']
CCCCC[C@H]1OC[C@H](C)O1	['waxy', 'vegetable', 'fruity']
C/C=C/C(=O)OCC	['alliaceous', 'chemical', 'caramellic', 'liquor']
CCCN(CCC)CCC	['seafood', 'ammoniac']
CCCCCOC(=O)C(C)C	['apple', 'fruity']
C=CC(C)(CCC=C(C)C)OC(=O)Cc1ccccc1	['rose', 'honey', 'rancid', 'violetflower']
OCC1COC(O1)c1ccccc1	['sweet', 'resinous', 'almond']
CCCCCC(=O)OC/C=C/CCC	['fruity', 'green', 'musty', 'pungent']
CC1=C(O)C(=O)C(C)S1	['roasted', 'burnt', 'meat', 'sulfuric']
CCCCCOc1ccc(/C=C/C)cc1OC	['sweet', 'balsamic', 'spicy', 'floral', 'spicy']
CSCCOC(C)=O	['fruity', 'tropicalfruit', 'sulfuric']
CC(=O)OCC1=CCC2CC1C2(C)C	['spicy', 'herbal', 'woody', 'floral', 'sweet']
CCOC(=O)C(CC)CS	['ripe', 'fruity', 'sweet', 'tropicalfruit']
CCOC(=O)/C=C/SC	['sweet', 'alliaceous']
CC/C=C\CC/C=C/COC(C)=O	['apple', 'spicy', 'green', 'melon', 'cucumber', 'nut']
CCCCCCCc1ccco1	['green', 'fatty', 'oily', 'dairy', 'meat', 'nut', 'tropicalfruit']
CCSSSC	['alliaceous', 'green']
CCCCCOC(=O)CC(=O)OCCCCC	['fruity', 'fatty', 'wine']
CCCCCCCC/C=C\CCCCCCCC(=O)OCCCCCC	['oily', 'sweet']
CCCCCCC1OCC(CO)O1	['mushroom', 'liquor', 'green', 'sweet']
CC1(C)[C@@H]2CC[C@]1(C)[C@H](C2)OCCO	['cedar', 'balsamic', 'resinous']
C=C(C)[C@H]1CC[C@@H](C)[C@@H](C1)O	['woody', 'spicy']
Cc1ccccc1OC(=O)C	['fruity', 'medicinal', 'sweet', 'floral']
CCCCCCCCCCC/C=C/C=O	['citrus', 'green', 'fatty', 'waxy', 'floral']
CCOC(=O)C1C(c2ccccc2)O1	['berry', 'floral', 'tropicalfruit']
CCC(C1CCCCC1=O)C	['musty', 'camphor', 'woody']
CC(c1ccc(c(c1)O)C)C	['spicy', 'herbal', 'phenolic']
C/C(=C/C=O)/CC(C)(C)C	['fresh', 'herbal', 'floral', 'aldehydic']
C/C=C\C=C\C(=O)OCCC	['green', 'fruity', 'fresh', 'tropicalfruit']
CCCCCCCOC(C)=O	['fruity', 'fatty', 'floral']
C[C@H]1[C@@H](C)C(=O)C(=C1C)O	['syrup']
c1ccc(c(c1)C=O)O	['medicinal', 'cooling', 'cinnamon']
COC(=O)c1ccccc1/N=C/C(Cc1ccc(cc1)C(C)C)C	['orange', 'floral']
C=CCCCCCCCCOC(C)=O	['rose', 'waxy']
CCCCCCCCCCCC=O	['waxy', 'floral', 'sweet']
C=C1[C@H]2CC[C@@H](C1(C)C)C2	['camphor', 'coniferous']
CCCSSSCCC	['pungent', 'alliaceous', 'vegetable', 'tropicalfruit']
CC(C)CC(=O)OC1C(C)(C)C2CCC1(C)C2	['resinous']
CCOC(=O)C1C(C)(c2ccc(C)cc2)O1	['floral', 'green', 'cherry', 'sweet', 'berry', 'powdery']
CCCCCCCC=CC=CO	['green', 'mushroom', 'herbal']
CCCCC(CC)COC(=O)CC	['wine', 'pear', 'grape']
CCOC(=O)C(CC)(CC)C(=O)OCC	['fruity', 'apple', 'pear']
CC(=CCC/C(=C/CCC(=O)C)/C)C	['green', 'pear', 'waxy', 'woody', 'rose', 'tropicalfruit']
CCOC(=O)c1ccccc1OC	['fruity', 'grape', 'floral', 'sweet']
C=C1CCCC(C)(C)C1/C=C/C(=O)C	['woody', 'floral']
O=C1CCC2=C(O1)CCCC2	['fruity', 'resinous', 'coconut']
CCn1cccc1C=O	['burnt', 'smoky']
Cc1ccccc1OC(=O)c1ccccc1O	['sweet', 'mint']
CCCCCCCCCCO	['oily', 'fatty', 'waxy', 'floral', 'sweet']
CCC(=O)Oc1ccccc1	['honey', 'phenolic', 'floral']
C/C=C/C(=O)OC(CC(C)C)C	['sweet', 'apple', 'plum', 'pear', 'grape']
CCCC/C=C/C(C)=O	['earthy', 'fruity', 'mushroom']
O=C(C(C)C)OCCc1ccccc1	['honey', 'wine', 'floral', 'pear']
CCC/C=C/C(=O)O	['fatty', 'cheese']
C=C/C=C\C=O	['spicy', 'green', 'pungent']
CC(C)c1ccc(cc1)C=O	['resinous', 'spicy', 'green', 'herbal']
CC(=O)CO	['green', 'caramellic', 'sweet', 'wine']
CCCC(C)O	['alcoholic', 'ethereal', 'wine']
CC(=O)OCCC(=C)C1CCC(=CC1)C	['lemon']
C[C@@H]1[C@@H](C)C(=O)C(=C1C)O	['sweet', 'dairy']
CCC(=O)OCCC(CCC=C(C)C)C	['citrus', 'rose']
CC(=CCC/C(=C/COC/C=C(\C)/CCC=C(C)C)/C)C	['clean', 'floral', 'balsamic']
Cc1cncc(SCc2ccco2)n1	['coffee', 'roasted', 'meat']
CCCC=CCCCCC=O	['green', 'herbal']
COc1cc(C=C)ccc1OC	['resinous', 'earthy']
CC/C=C/C/C=C/CCOC(C)=O	['green', 'fruity', 'melon', 'pear', 'fresh']
CCCCCCCCCCCC(=O)OCCCCCC	['oily']
CC1=NC(CC(C)C)SC1C	['roasted', 'green', 'burnt', 'vegetable', 'sweet', 'meat', 'nut']
CN(C)c1ccccc1C(=O)OC	['orange', 'leaf', 'woody']
OCCCCC/C=C\CC	['vegetable', 'waxy', 'melon', 'resinous']
CCCCCCCC=C(C=O)CCCCCC	['orange', 'metallic']
CC=CC=CCO	['musty', 'vegetable', 'sweet', 'almond', 'liquor']
CCOC(=O)C1OC1(C)c1ccc(cc1)C	['berry', 'resinous']
CCC[C@@H]1CCC(=O)O1	['sweet', 'spicy', 'grass', 'vanilla']
CCCCCCC=CC(=O)OCC	['green', 'fatty', 'pear']
CCCCCCCCCCCC(=O)Oc1ccccc1C	['balsamic', 'phenolic']
CCCCCC1=CCCC1=O	['fruity', 'floral', 'jasmin']
CC(C)C(C(=O)C)S	['blackcurrant']
CC(C)CC(=O)C(C)O	['sweet', 'cacao']
CCCC(OC(=O)CCC)C	['apple', 'banana', 'fermented']
CCOC(=O)/C=C(\C)/CCC=C(C)C	['woody', 'rose', 'green']
COc1ccc(C(C)=O)cc1OC	['vanilla', 'almond', 'balsamic', 'sweet']
C=CCSCC(N)C(=O)O	['alliaceous']
[O-][N+](=O)c1c(C)c(cc2c1C(C)(C)CC2(C)C)[N+](=O)[O-]	['musk']
CC(C)c1ccc2c(cccn2)c1	['grass', 'metallic', 'leaf', 'phenolic', 'nut']
CCCCCCOC(=O)CCC	['fruity']
O=CCc1ccc(cc1)C	['hyacinth', 'green']
CC1C=C(C)CC(C1)C=O	['leaf', 'aldehydic']
CCCCC=COC(=O)c1ccccc1	['green', 'woody', 'balsamic', 'herbal']
COC(=O)Cc1ccc(cc1)C(C)(C)C	['resinous', 'leaf', 'waxy', 'honey', 'fruity']
CC(=O)c1cccnc1C(C)C	['green', 'herbal', 'grass', 'leaf']
CC1COC(C)(c2ccc3c(c2)C(C)(C)CCC3(C)C)O1	['dry', 'ambery', 'powdery', 'musk']
CCCCCCCCOC(=O)Cc1ccccc1	['rose', 'citrus', 'fatty', 'fruity', 'floral', 'sweet']
CC(C)=CCOC(=O)C(C)C	['green', 'fruity', 'waxy', 'berry', 'plum', 'butter']
CC(C)CCC(=O)OC	['banana', 'tropicalfruit', 'cheese']
CC(=CCCC(C)CCOCC=O)C	['fresh', 'lily', 'waxy', 'aldehydic']
CC1OC(OC(C1)(C)C)c1ccccc1	['whiteflower', 'ethereal', 'hyacinth']
C/C=C/C(=O)OC(C)C	['apple', 'chemical']
CCCCCC1OCCO1	['fresh', 'herbal', 'fruity']
CCCC(=O)CCSCc1ccco1	['roasted', 'burnt', 'meat']
CCOC(=O)CC(=O)OCC	['green', 'fruity', 'apple', 'sweet']
CCCCCC/C=C\C(=O)OC	['green', 'fatty', 'coconut']
CC(C)(CCCC1=CCC(CC1)C=Nc1ccccc1C(=O)OC)O	['orange', 'lily']
CC1(C)CCCC2(C)C1=CC(=O)O2	['ripe', 'lactonic', 'berry', 'woody']
CCCCCCC(=O)OCCCC	['green', 'fruity', 'apple', 'herbal']
CCC(=O)Oc1c(C)occc1=O	['fruity', 'caramellic']
CC(C)COC(=O)C(C)C	['ethereal', 'grape', 'tropicalfruit', 'body', 'banana']
CCCCCCCOP(=S)(OCCCCCCC)[S-].CCCCCCCOP(=S)(OCCCCCCC)[S-].[Zn+2]	['camphor', 'coniferous']
CC(=O)OC1CC(C)CCC1C(C)C	['fruity', 'fresh', 'herbal', 'sweet', 'mint']
CC(C)c1ccc(C(C)CC=O)cc1	['green', 'vegetable', 'floral']
C/C=C/C(C)C(=O)O	['fruity', 'cheese']
CCC(C)(C=CC=C(C)C)O	['lily', 'fresh', 'citrus']
CC(C)c1ccc(CO)cc1	['oily', 'spicy']
OCCC(C1CCC(=CC1)C)C	['fresh', 'lily']
C1/C=C\CCCCCC(=O)CCCCCCC1	['musk']
CC(CS)C(C)O	['alliaceous', 'gourmand', 'meat', 'fruity']
CCCCCCCCCCCCCCCC(=O)OCC(C)C	['oily', 'fruity']
CCC(/C(=C/C1(C)CC2C=CC1C2)/C)O	['woody', 'earthy', 'sweet', 'powdery']
CC(=O)c1ccc(C(C)C)cc1	['herbal', 'woody']
SCCC(CCC=C(C)C)C	['sulfuric', 'floral', 'citrus']
CC[C@H](C)O	['oily', 'wine']
CCCC(=O)OCCCCO	['fruity']
OCCC1=CCC2CC1C2(C)C	['resinous']
CC(OC(=O)c1ccccc1)C	['sweet', 'balsamic', 'fruity']
Oc1cc(O)c2c(c1)O[C@@H]([C@H]([C@@H]2c1c(O)cc(c2c1O[C@H](c1ccc(c(c1)O)O)[C@](C2)(C)O)C)O)c1ccc(c(c1)O)O	['grape']
C=CCCCCCCCCC(=O)OCC	['green', 'fruity', 'fatty', 'waxy', 'wine']
CC(=CC1CC(=CCO1)C)C	['whiteflower', 'grass', 'earthy']
CC(C)C1C(C)(C)COCO1	['fresh', 'green', 'camphor', 'woody']
CC[C@@H](/C=C/C1=C(C)CCCC1(C)C)OC(=O)C	['berry']
Cc1ccc(cc1)CCO	['rose', 'balsamic', 'green']
O=C1CCCC=C1	['fresh', 'fruity', 'burnt', 'phenolic']
CCCCc1cccnc1	['rancid', 'tobacco']
CCOC(=O)C(C)(C)SC	['green', 'mint', 'sulfuric', 'fruity', 'ethereal']
CC(=O)O	['odorless']
CCCCCC=CCC=CCC=CCCC=O	['oily']
CCCCOC(C)OCCCC	['rose', 'green']
COC(=O)c1cccnc1	['tobacco', 'sweet', 'herbal']
OCCCC(C)C	['apple', 'ethereal', 'fermented']
CC1=CCC(C=C1)C(C)C	['fresh', 'terpenic']
CCCCCCC(C=O)C	['fresh', 'herbal', 'aldehydic', 'fruity', 'floral']
CCCCOC(=O)c1ccccc1C(=O)OCCCC	['odorless']
CC1C2CC(CC2(C)C)C1=O	['cedar', 'camphor']
CCC(=O)CCC(C)C	['fruity', 'herbal', 'camphor']
C[C@@H]1CCc2c(C)coc2C1	['camphor', 'leaf']
C/C=C(\C)COC(C)=O	['green', 'fruity', 'banana']
O=C(OCCCc1ccccc1)c1ccccc1	['green', 'herbal', 'vegetable', 'balsamic', 'sweet']
C[C@]1(O)CCC2CC1C2(C)C	['camphor', 'coniferous']
CCO[C@@H]1C[C@@H](C)CC(C1)(C)C	['fresh', 'mint']
CC(CC(OC(=O)C)CC(C)C)C	['herbal', 'floral']
CC(CC=O)c1ccccc1	['earthy', 'green', 'herbal', 'hyacinth']
CC1(CC1(Cl)Cl)c1ccccc1	['rose']
CCCCCCC(=O)OCC	['fruity', 'cognac', 'wine']
CC(C)(Cc1ccccc1)O	['clean', 'rose', 'green', 'oily', 'green', 'fruity']
CC1(C)CCCC2(C1CCC1(C2CCO1)C)C	['ambery', 'dry']
CCC(=O)OC(COC(=O)CC)COC(=O)CC	['odorless']
O=C(c1ccco1)OCCc1ccccc1	['honey', 'rose', 'fruity']
CC(=O)OCCc1scnc1C	['resinous', 'sulfuric', 'fruity', 'meat']
N#CCC(CCCC(C)C)C	['citrus', 'green']
CCCCCC(CC(=O)OC)OC(=O)C	['wine', 'green']
O=C1OC23CCCC(C3CC1(C)CC2)(C)C	['animalic', 'vanilla', 'ambergris', 'musk']
CC(=CCC/C(=C/COC=O)/C)C	['floral', 'apple', 'lactonic', 'tropicalfruit']
CC/C=C\CC(=O)OC	['fruity']
C=C(C)C(C)=O	['pungent']
Cc1cccc2c1nccn2	['musty', 'nut', 'woody', 'coffee', 'earthy']
COC(C(c1ccccc1)C)OC	['leaf', 'rose', 'mushroom']
COc1ccccn1	['phenolic', 'smoky', 'burnt']
C=CCSCCC	['alliaceous', 'green']
Cc1ccc(cc1)OC(=O)Cc1ccccc1	['animalic', 'hyacinth', 'honey', 'whiteflower', 'lily']
CCCCCCCC/C=C/C=C/C=O	['fatty']
COC(=O)C(C)(C)C	['fresh', 'fruity', 'herbal']
CCC1=CCCC(C)(C)C21C=CC(C)O2	['blackcurrant', 'berry']
C=C/C(=C/C/C=C(\C)/CCC=C(C)C)/C	['lemon', 'herbal', 'floral', 'resinous', 'pungent', 'violetflower']
CC1(C)C2CCC(CS)C1C2	['green', 'fruity', 'sulfuric', 'tropicalfruit']
CCOC(=O)C(CC)C(C)=O	['fruity', 'apple', 'caramellic', 'sweet']
CCc1nc(C)c(C)o1	['green', 'vegetable', 'musty', 'earthy']
CCC(=O)C(=CC1C(=CCCC1(C)C)C)C	['violetflower', 'powdery']
CC(C)=CC(=O)OC(C)C	['green', 'vegetable', 'sweet', 'mint']
C1CCC(CC1)Cc1cnccn1	['green', 'musty', 'nut']
COc1c([N+](=O)[O-])c(C)c(cc1C(C)(C)C)[N+](=O)[O-]	['violetflower', 'leaf', 'fruity']
Cc1ccc(s1)C=O	['sweet', 'nut', 'coffee', 'earthy', 'gourmand', 'meat']
CC1COC(O1)c1ccccc1	['green', 'fruity', 'resinous', 'almond']
CCCCC1OC(C)CC(C)(C)O1	['herbal', 'spicy', 'apple', 'herbal']
CCCCCCCCCCC(C)=O	['fruity', 'floral', 'citrus']
CCCCCCCCCCCCOS(=O)(=O)[O-].[Na+]	['odorless']
CC(=O)O[C@H]1CCC[C@@H](C1)C(C)(C)C	['woody', 'violetflower', 'fresh', 'camphor']
C/C=C\C(=O)C1=C(C)CCCC1(C)C	['rose', 'tobacco', 'plum', 'honey', 'blackcurrant']
CCCCCC(OC(=O)C)COC(=O)C	['aldehydic', 'sour', 'pungent']
CCOC(OC/C=C(/CCC=C(C)C)\C)C	['rose', 'herbal']
CC(=O)C(C)OC(=O)C	['banana', 'apple', 'chemical', 'tropicalfruit']
CCCCCC[C@@H]1CCC(=O)O1	['coconut', 'caramellic', 'fruity']
OC1C(COC(=O)c2cc(O)c(c(c2)O)O)OC(C(C1OC(=O)c1cc(O)c(c(c1)O)O)O)OC(=O)c1cc(O)c(c(c1)O)O	['floral', 'woody', 'violetflower']
CC(C(=O)OCCOc1ccccc1)C	['rose', 'apple', 'herbal', 'fruity']
C1CCC(=O)C1	['mint']
C[C@H]([C@H](C)S)O	['alliaceous', 'roasted', 'meat', 'cooked']
CC(C)=C[C@@H]1C[C@H](C)CCO1	['rose', 'green', 'sharp', 'metallic', 'floral']
CCC(CC)(O)C	['fruity', 'leaf']
CCC(C)CO	['roasted', 'wine', 'alliaceous', 'alcoholic', 'liquor']
CC1=CCC(CCO)C1(C)C	['sweet', 'berry', 'camphor']
C/C=C/C(=O)C1C(C)C=CCC1(C)C	['fruity', 'rose', 'blackcurrant']
CCCCCC(=O)CCCC(=O)OCC	['fruity']
CCCCCCCCC/C=C/CO	['oily', 'orange']
CCCCCCC/C=C/COC(=O)C	['waxy', 'fatty', 'citrus']
CCCCCCCCCCCCCCCC(=O)OCC	['waxy', 'sweet']
COC(c1ccc2c(c1)OCO2)OC	['sweet', 'resinous', 'floral']
C/C=C/1\CC2CC1C1CCC(=O)OC21	['sweet', 'spicy', 'balsamic', 'green', 'grass', 'woody', 'tobacco']
CCC1(C2(C)CCCC1(C)CC2)O	['watery', 'earthy', 'rancid', 'woody']
C/C=C(\C)C(=O)OC/C=C(\C)CCC=C(C)C	['fruity']
CCCCC/C=C/CCCCC=O	['fatty', 'waxy', 'citrus']
CCCCC(=O)OC(C1CCC(=CC1)C)(C)C	['herbal', 'fruity', 'resinous']
CC1(C)C2CC1C1(C)C(C2)O1	['green']
CC(C)COC(=O)C(C)(C)C	['fruity']
CCCCCCCCCCCCCCCCCCC	['oily']
CCCOC(=O)CC(=O)OCCC	['apple']
COC(OC)C(C)(C)CC=C(C)C	['citrus', 'fresh', 'grapefruit']
COC(CC(CCCC(O)(C)C)C)OC	['lily']
CCCC(=O)OC1=C(C)CCC1=O	['syrup', 'nut']
CC1OC(CO1)CO	['fresh', 'ethereal', 'fruity']
CCC(C)OC(=O)C(C)O	['caramellic', 'fruity', 'dairy', 'sweet', 'butter']
OC(=O)CCc1ccccc1	['resinous', 'balsamic', 'green', 'resinous']
C/C=C/C(=O)CCC	['citrus', 'earthy', 'herbal', 'pungent', 'nut']
CCCC(OC(=O)C)CC(=O)OCC	['fruity', 'burnt', 'caramellic']
C=Cc1c(C)nc(C)cn1	['earthy']
CCC/C=C\CO	['green', 'vegetable', 'fresh']
CCCCCCCCCC(=O)OCCCCC	['oily', 'fatty']
CCCCCCC(=O)O	['fatty', 'sour']
CCCCCC/C=C\C(=O)O	['green', 'fatty']
Cc1cccc(C)n1	['nut', 'woody', 'bread', 'vegetable']
CC1CC=C(C(=O)C1C)C	['mint', 'herbal']
CC(C(=O)OC1CCCCC1)C	['banana', 'cheese']
CCCCOC(=O)c1ccco1	['fruity', 'caramellic']
CNc1ccccc1C(=O)OC(C)C	['grape']
C=CCSSSC	['alliaceous', 'dairy']
CCCCCC(=O)OCC	['fruity', 'banana', 'pear', 'tropicalfruit']
CCCCCCCC(=O)O	['fatty', 'animalic']
CCCCCCCCC(=O)NCc1ccc(O)c(OC)c1	['odorless']
C=C(C)C1CCC(C)CC1OC(=O)C	['woody', 'tropicalfruit', 'cooling']
CCCCCc1ccco1	['green', 'earthy', 'fruity', 'vegetable']
COC(=O)c1ccc(c(c1)OC)O	['vanilla']
C1CCCCCCCOC(=O)/C=C/CCCC1	['sweet', 'musk', 'waxy']
CC1=CCCC(C)(C)C1C(=O)OC	['camphor', 'floral', 'fruity', 'woody']
CC(=O)O[C@@H]1C[C@H](C)CC[C@H]1C(C)C	['mint', 'sour', 'fruity', 'sweet']
CCCCCCC(OCC)OCC	['fresh', 'ethereal', 'fruity', 'liquor']
CCCCCCOC(=O)C(CC=C)C	['berry', 'apple']
CCCc1cnccn1	['vegetable', 'nut']
CC(C)COC(=O)/C=C/c1ccccc1	['fruity', 'waxy', 'balsamic', 'sweet']
COC(=O)c1c(C)cc(c(c1O)C)O	['woody', 'earthy', 'phenolic']
CCCCOC(=O)CC(O)(CC(=O)OCCCC)C(=O)OCCCC	['odorless']
CC[C@@H](C)CN	['ripe', 'cheese']
CCCCCCCCCCCCCC(=O)O	['oily', 'waxy', 'odorless']
O=CC1(C)CCC(=CC1)CCCC(C)C	['fresh', 'lily', 'citrus', 'aldehydic']
O=C(Oc1ccccc1C)Cc1ccccc1	['balsamic', 'phenolic']
O=C1C[C@@H](C)[C@]2([C@H](C1)CC[C@H](C2)C(=C)C)C	['grapefruit', 'woody']
CC(C)C1CC[C@H](C)C2=CCC(=CC12)C	['spicy', 'tropicalfruit']
CC(S)S	['meat', 'roasted']
CCCCC(CC)COC(C)=O	['fruity', 'sweet', 'herbal']
CC(=O)C1CCCC1=O	['burnt', 'fruity', 'caramellic']
CC(=C1CC=C2[C@](C1)(C)[C@H](C)CC=C2)C	['woody', 'ethereal']
CCCCCCC(=O)CSC	['citrus', 'vegetable', 'meat', 'cheese']
c1ccc(Oc2ccccc2)cc1	['green', 'floral', 'metallic']
Cc1ccc(CO)cc1	['rose', 'green', 'balsamic', 'sweet', 'leaf']
CC(C)S	['alliaceous', 'sharp', 'meat', 'gourmand']
CC1(C)[C@@H]2CC[C@@]1(C)[C@H](C2)O	['resinous', 'camphor', 'balsamic']
CCCC(C)CC(=O)O	['fruity', 'sour', 'cheese']
CCOC(=O)SCc1ccco1	['spicy', 'floral']
Cc1ncc2CSCc2n1	['earthy', 'nut', 'caramellic']
C=CC(C)(CCC=C(C)C)OC(=O)CCCCC	['green', 'fruity', 'dry']
C=CCOC(=S)CCCCC	['fruity', 'tropicalfruit']
CC(C)=CCC[C@H](C)CCO	['rose', 'citrus', 'green', 'fruity', 'floral', 'sweet']
CCC/C=C/C(=O)OCC	['green', 'fruity', 'sweet']
CC(S)C(C)CO	['green', 'meat']
CC(=C)[C@@H]1CC=C(C(=O)C1)C	['mint', 'spicy', 'oily']
CC1(C)[C@@H]2CC[C@](C)(C2)[C@@]1(C)O	['vegetable', 'liquor']
CSCCCCC#N	['vegetable']
CSC(=O)CC(C)C	['fermented', 'dairy', 'vegetable', 'cheese']
CCOC(=O)COC	['fruity']
CC(C(CC1C(C)CCCC1(C)C)C)O	['woody', 'balsamic']
COC(=O)C=C(C)C	['ripe', 'apple', 'ethereal', 'fruity', 'herbal', 'sweet']
CCOC(C)OCC(COC(C)OCC)OC(C)OCC	['fruity']
C1CCC/C=C\CCOC(=O)CCCCCC1	['musk']
C=CC1(C)CCC(C(=C)C)O1	['green', 'spicy', 'mint', 'rose', 'phenolic']
CCCCCC(=Cc1ccccc1)C(OCC)OCC	['ethereal', 'jasmin', 'aldehydic', 'fruity']
C=CC1(C)CCC(C(C)C=O)O1	['floral']
CC(C)CCCC(C)CCOC=O	['spicy', 'green', 'fruity', 'fresh', 'floral']
O=C1CC2C(C1(C)CC2)(C)C	['fresh', 'camphor', 'coniferous']
COC(=O)/C=C/c1ccccc1	['fruity', 'balsamic']
CC(C1CCC(C(C1)O)C)C	['fresh', 'mint', 'musk']
C1CCC(CC1)CC(=O)O	['sharp', 'sour', 'cheese', 'powdery', 'honey']
COc1ccc(C=CC=O)cc1	['smoky', 'cinnamon', 'vanilla', 'cherry']
CCC(C)(C)S	['sulfuric']
CCC(C)C(=O)OC/C=C(\C)CCC=C(C)C	['apple', 'rose', 'fruity', 'sweet']
Cc1cccc(c1O)C(C)(C)C	['phenolic', 'leather', 'medicinal']
CCCCCSC1CCCCC1	['sulfuric', 'resinous', 'burnt']
C/C(=C\CCc1ccncc1)/CCC=C(C)C	['clean', 'fresh']
CC1COC(O1)C(c1ccccc1)C	['floral', 'sweet', 'mushroom', 'ethereal', 'green']
CCCCCCOC(=O)C(C)C	['apple', 'ripe', 'lactonic', 'pear', 'berry']
CC/C=C\CCOC(=O)C(C)=O	['green', 'spicy', 'caramellic']
CCC/C=C/COC(=O)CCCCC	['green', 'cognac', 'herbal', 'waxy', 'clean']
CC/C=C/CC(=O)OCC	['green', 'fruity']
CC/C=C/CC1=C(C)CCC1=O	['jasmin']
COc1cc(C(C)C)ccc1C	['spicy', 'green', 'herbal', 'phenolic']
OC/C=C\1/C2CCC(C1(C)C)C2	['coniferous', 'camphor', 'musk', 'earthy']
Cc1ccccc1O	['phenolic', 'medicinal']
CCCCCCCCCCCCCCCCCCOC(=O)C	['oily']
CCCCCC=CC(C)=C(C)OC(C)=O	['citrus', 'earthy', 'lemon', 'woody']
Cc1ccc2c(C=CCC2(C)C)c1	['dry', 'woody']
O=C(Cc1ccccc1)OCC1CCCO1	['honey', 'resinous']
CCCCCOC(=O)c1ccccc1O	['balsamic', 'floral', 'sweet', 'herbal']
CC(=O)CC(C)(C)SC	['sulfuric', 'green', 'metallic', 'fermented', 'woody', 'tropicalfruit']
C=C[C@](C)(CCC=C(C)C)O	['sweet', 'floral', 'woody']
C(C(=O)O)C(CC(=O)O)(C(=O)O)O	['odorless']
CC(=O)OC[C@@]1(O[C@H]2O[C@H](COC(=O)C)[C@H]([C@@H]([C@H]2OC(=O)C)OC(=O)C)OC(=O)C)O[C@@H]([C@H]([C@@H]1OC(=O)C)OC(=O)C)COC(=O)C	['odorless']
c1cc(cc(c1)O)O	['dairy', 'vanilla']
c1cc(Cc2cc(Cc3ccco3)oc2)oc1	['floral', 'fruity']
O=C(O)C(O)C(O)C(=O)O	['odorless']
CC(=O)/C=C/C1C(C)CC(=CC1C)C	['violetflower', 'rose']
CCCCC/C=C/CCC(=O)O	['oily', 'fatty', 'meat']
CCCCOC(=O)COC(=O)CCC	['fruity', 'herbal', 'caramellic']
O=C(c1ccccc1)C(=O)C	['resinous', 'caramellic', 'burnt', 'plastic']
CC/C(C=O)=C\c1ccco1	['spicy', 'caramellic', 'vanilla', 'coconut', 'leather', 'nut']
OCC(CCC1CC=C(C1(C)C)C)C	['woody']
CCOCCC(C)CCC=C(C)C	['fresh', 'clean', 'rose', 'citrus']
C=C(C)CCCC(C)CCOC(C)=O	['fruity', 'fresh', 'rose']
CC(c1ccccc1C)C	['pungent', 'chemical', 'terpenic']
CC1OCCC12SC1CCOC1(C)S2	['meat']
CC(CCOC(Cc1ccccc1)OCCC(C)C)C	['hyacinth', 'resinous', 'cacao']
CC1CC(C)(c2ccccc2)OC(C)O1	['fresh', 'citrus', 'floral']
CCC(C)(CC)O	['fruity', 'leaf']
Oc1ccc(cc1)[C@@H]1CC(=O)c2c(O1)cc(cc2O)O[C@@H]1O[C@H](CO[C@@H]2O[C@@H](C)[C@@H]([C@H]([C@H]2O)O)O)[C@H]([C@@H]([C@H]1O)O)O	['citrus']
CC(=CCOC(=O)c1ccccc1)C	['balsamic', 'fruity', 'cacao', 'woody', 'balsamic', 'green', 'herbal']
CCCCCCC(O)CC	['earthy', 'spicy', 'herbal']
c1ccc(cc1)CCOC(=O)c1ccccc1O	['balsamic', 'spicy', 'floral', 'hyacinth']
CCCCCCCCCCCC(=O)OCC(C)C	['oily', 'fruity']
CCCCCCCC(=O)OCCc1ccccc1	['green', 'fruity', 'earthy', 'floral', 'wine']
CC(C)C(=O)OC1CCCCC1	['fruity']
c1ccc2c(c1)[nH]cc2	['floral', 'animalic', 'musk']
CC(CCc1ccccc1)CCO	['geranium', 'lily', 'honey', 'tropicalfruit']
CCCCCOC(C)=O	['banana', 'fruity', 'ethereal']
CCOC(=O)[C@@H]([C@H](C(=O)OCC)O)O	['wine', 'fermented']
C/C=C/C=C/C(OCC)OCC	['green', 'tropicalfruit']
CCCC(C(=O)OCC)C1CCCC1	['fatty', 'fruity', 'fresh', 'floral']
Cc1cc2ccccc2o1	['burnt', 'phenolic']
CCOC(=O)CC(C)O	['grape', 'apple', 'waxy', 'body']
COc1cccc(C)c1	['pungent', 'floral', 'dry', 'nut']
CC1(C)CCCC23CCC(C)(CC12)C(=O)O3	['dry', 'animalic', 'ambery', 'ambergris', 'musk']
CCOC(=O)C1CCC(CC1)C(=O)OCC	['berry', 'apple', 'ethereal']
CC/C=C\CCC(=O)OCC	['apple', 'grape', 'tropicalfruit', 'body']
CC(CCOC(=O)C=C(C)C)C	['apple', 'herbal']
CC(C(C)C)O	['fresh', 'ethereal', 'fermented']
CCCCCCCCCCCCCCCCOC(=O)C	['fatty']
CC1(C)C2CCC(C)(CC2)O1	['medicinal', 'camphor']
c1ccc(cc1)CSSCc1ccccc1	['smoky', 'burnt', 'earthy', 'green', 'caramellic']
CCCOC(=O)c1ccccc1O	['fruity', 'herbal', 'plum', 'floral', 'sweet']
CCOc1cc(ccc1O)C1OCC(O1)C	['vanilla']
CCCCCC(=O)OC	['fruity', 'apple', 'ethereal']
OC12CC3CC(C2)CC(C1)C3	['fresh', 'camphor', 'coniferous']
O=C1CCCCCCCCCOCCCCCO1	['musk', 'woody']
CC(C)=CCCC(C)=CCCC(C)CCO	['floral']
CCc1c(C)nc(C)cn1	['nut', 'caramellic', 'coffee', 'musty', 'cacao']
CC(=S)OC1(C)OCCC1C	['roasted', 'sulfuric', 'meat']
CC(CC(=O)OCCc1ccccc1)C	['fruity', 'rose', 'balsamic']
O=C(c1ccccc1)CC(=O)C	['resinous', 'roasted', 'fruity', 'burnt']
CC(C)[C@@H]1CC[C@@H](C)C[C@H]1O	['cooling']
c1ccc2nccnc2c1	['burnt']
c1cc(c(cc1C=O)O)O	['dry', 'medicinal', 'almond']
CCC(=O)OCc1ccc2c(c1)OCO2	['sweet', 'resinous', 'berry']
OC(=O)C1CCCCC1	['sour', 'pungent', 'balsamic']
CC(C)(CCOC=O)S	['alliaceous', 'animalic', 'caramellic', 'coffee', 'meat', 'tropicalfruit']
c1ccc(cc1)CCS	['plastic', 'sulfuric']
CCOC(OCC)C(=O)CC	['fruity', 'ethereal', 'butter']
CCCCCCCCCC=CC(=O)O	['green', 'fatty', 'dairy']
OCC(=CCC1CCCCC1)C	['herbal', 'floral', 'woody']
CC1=NCCS1	['sulfuric', 'musty', 'meat', 'nut']
CCCCCCCOC(=O)C(C)CC	['apple']
CC/C=C\CCOC(=O)/C=C/CCC	['grass', 'pear', 'tropicalfruit', 'berry', 'vegetable']
CCCCCCCC(=O)OC(C)CCC	['green', 'oily', 'fruity', 'fatty', 'waxy', 'wine']
CCCCCCC=COC(=O)CC	['apple', 'green', 'fruity', 'banana', 'waxy']
CCOC(=O)C1C(C)(c2ccccc2)O1	['berry', 'floral', 'honey']
C[C@@H]1CC[C@H]([C@@H](C1)OC(=O)CC(=O)C)C(C)C	['cooling', 'fruity']
O=C1CCCCC1C1=CCCCC1	['powdery', 'musty', 'musk', 'earthy']
CC1=CC(O)C(C(C)C)CC1	['musty', 'sour', 'mint']
CCOC(=O)OC1C(C)CCC(C)C1C	['berry', 'rose', 'leather', 'metallic']
CCC/C=C/COC(=O)CCC	['green', 'fruity', 'fresh']
CC/C=C(\C)C(=O)O	['green', 'caramellic', 'sweet']
CC/C=C/CCOC(=O)CCC(C)=O	['apple', 'caramellic', 'green', 'fruity', 'earthy']
CC(C)=CCC/C(C)=C/COC(=O)CC(C)C	['fruity']
CC(C)C1=CCC(CC1)C(=O)O	['animalic', 'resinous', 'spicy', 'body']
CC(C)CCCCCCCCCCOC(/C=C(\C)/CCC=C(C)C)OCCCCCCCCCCC(C)C	['lemon', 'green', 'woody']
C/C=C(\C)C(=O)OCCc1ccccc1	['rose', 'green', 'herbal', 'dry', 'leaf']
C=C(C)[C@@H]1CC=C(C=O)CC1	['spicy', 'fatty', 'herbal']
COc1ccccc1C(=O)OCCC(C)C	['sweet', 'medicinal', 'balsamic']
C=C1CCC(CC1)C(C)(C)OC(=O)c1ccccc1	['resinous', 'balsamic', 'woody', 'balsamic']
CC(=O)O[C@H]1C[C@H]2CC[C@@]1(C)C2(C)C	['earthy', 'fruity', 'herbal', 'woody', 'camphor']
C/C=C/C(=O)C1C(C)=CCCC1(C)C	['apple', 'rose', 'plum', 'mint', 'blackcurrant']
C=Cc1ccc(OC)cc1	['rose']
CC(=CCCC(=CCCC(=O)C)C)CCC=C(C)C	['wine', 'floral']
C=C1[C@H]2C[C@@H](CC1O)C2(C)C	['woody', 'balsamic', 'fennel']
CCCCC1(OC(C)=O)CCCCC1	['woody', 'fruity', 'floral']
CC1=C2C[C@@H](CC[C@]2(C)CCC1)C(C)(C)O	['sweet', 'woody', 'floral']
O=CC(Cc1cccc(c1)C(C)(C)C)C	['fresh', 'lily']
COC(=O)[C@@H](O)C	['fruity', 'burnt', 'caramellic']
CC(C)(C)c1ccncc1	['green', 'tobacco', 'woody', 'leaf']
Cc1c(C)cccc1O	['phenolic', 'medicinal', 'smoky', 'leather']
CCCOC(=O)CCC(=O)OCCC	['fruity', 'wine']
CC(=O)OC1CC2CC1C1CC=CC21	['floral', 'green', 'waxy', 'cedar', 'resinous']
CC1C(S)CC2CC1C2(C)C	['green', 'fruity', 'sulfuric', 'tropicalfruit']
O[C@H]([C@@H](NC(=O)[C@H](C(C)C)NC(=O)c1ccccn1)Cc1ccccc1)CN[C@@H](C(=O)N)Cc1ccccc1	['vanilla']
CC(=O)OC1(C(C)=O)CCCCC1	['fruity', 'cinnamon', 'honey', 'floral', 'nut']
O=C(/C=C/c1ccccc1)OCc1ccccc1	['honey', 'vanilla', 'floral', 'balsamic']
CC1(C)[C@@H]2CC[C@@](C)(C2)C1=O	['camphor', 'resinous', 'earthy']
CCCCCCC(C)C=O	['lily']
C/C=C/C(=O)OCCc1ccccc1	['rose', 'herbal', 'musty', 'sweet', 'dry']
CCCCCCCCOC(=O)CCCCCCCC	['citrus', 'earthy', 'oily', 'fruity', 'floral']
C=CC1(C)CCC(C(C)(C)O)O1	['musty', 'camphor', 'alcoholic']
CC=C(C)C	['ethereal', 'chemical']
CC1(O)CCOC2(C1)CCCCC2	['woody', 'herbal']
C[C@H]1CC[C@H](C(=O)C1)C(C)(C)S	['plastic']
CC/C=C/CCO	['leaf', 'fresh', 'floral', 'oily', 'earthy']
CC(=C)C1CCC(C(=O)C1)C	['fresh', 'mint', 'musk']
COc1ccc(cc1)C	['camphor', 'whiteflower', 'woody', 'balsamic']
C[C@@H]1CC[C@H]2C(C)(C)[C@H]3C[C@]21CC[C@@]3(C)O	['woody']
CCCCCOC(C)OCCC(C)C	['vegetable', 'alcoholic', 'ethereal', 'green', 'cognac']
CC(=O)OC(C(Cl)(Cl)Cl)c1ccccc1	['rose', 'powdery']
c1cc[nH]c1	['sweet', 'nut', 'ethereal']
CCCCCCOC(C)=O	['fruity', 'apple', 'sweet', 'pear']
CCOC(C)OC	['alcoholic', 'ethereal', 'green', 'pungent', 'nut']
CCC(C(=O)OCC(OC(=O)C(CC)C)C)C	['fruity', 'musty', 'pungent']
CC(C)C1CCC(C)CC1OC(=O)c1ccccc1N	['grape', 'mint']
CCCCCC(OCCCC)OCCCC	['green']
CCOC(C)OCC(C)CC	['alcoholic', 'ethereal', 'green', 'cognac', 'pungent', 'nut']
CCCOS(C)=S	['fresh']
O=C(O)/C=C\C(=O)O	['wine']
CC=CCCCCC=O	['green', 'melon']
CC1CC(C(C)O1)S	['alliaceous', 'roasted', 'meat']
CC(C(=O)O)CC	['sour', 'cheese', 'body']
CCC(=O)C=C	['fresh', 'chemical', 'fruity']
CCC(C)(C)[C@H]1CC[C@H](CC1)OCC	['fresh', 'green', 'floral', 'pepper']
CCCCCC=CCCC=O	['citrus', 'fruity', 'fresh', 'orange', 'floral']
CCC12CCC(C1)C(C2)C1(O)CCCCC1	['floral', 'green', 'woody']
CC1CCC2C3(C1(C)C1C(C1(C)C)CC3)O2	['dry', 'musty', 'powdery']
O=Cc1ccsc1	['almond', 'roasted']
COC(C=Cc1ccccc1)OC(C)=O	['floral', 'fruity', 'spicy', 'balsamic']
COCCC(CCCC(C)C)C	['fresh', 'rose', 'fatty']
CC1(O)CCC(C(C)(C)O)CC1	['balsamic', 'camphor']
CCC1CC(C)=C(O)C1=O	['burnt', 'caramellic']
CSCCCCCCN=C=S	['spicy']
CCCCC/C=C/C=C/C(=O)OC	['pear', 'waxy']
CC1=C(O)C(=O)CC(C1)(C)C	['herbal', 'sweet', 'burnt', 'phenolic']
CCC(=O)OCC1CCCO1	['fruity', 'caramellic', 'sweet', 'fermented']
C1CCCCCC(CCCCC1)OC=O	['fresh', 'clean', 'sweet', 'woody']
NCCCNCCCCNCCCN	['pungent', 'chemical', 'citrus']
C=CC(CCC)OC(C)=O	['green', 'fruity']
CCCC(=O)C(O)CCC	['pungent', 'sweet', 'nut', 'butter']
COC=O	['plum', 'ester']
CCOC1CC(C)CC(C1)(C)C	['green', 'herbal', 'floral']
CCCCOC=O	['ethereal', 'plum']
CCOC(=O)CCCCCCC(=O)OCC	['oily', 'fruity']
CC(=O)OCC=Cc1ccccc1	['rose', 'cinnamon', 'ester', 'powdery']
O=C1CCCC1	['fresh', 'ethereal', 'burnt', 'fruity']
OC/C=C(/CCC=C(C)C)\C	['rose', 'dry']
O=CCC(CCc1ccccc1)C	['lily', 'aldehydic']
CC(C)(O)C(C)(C)O	['ethereal', 'herbal', 'woody', 'bread', 'mint']
CCCCCCCCCCCCCC(=O)OCC=Cc1ccccc1	['balsamic', 'waxy', 'odorless']
CCCCC(/C=C/C(=O)O)CC	['oily', 'fatty']
COc1ccccc1S	['roasted', 'earthy', 'vanilla', 'smoky', 'meat']
CC(C1C2CCC(C2)C1(C)C)O	['sweet', 'fresh', 'musk', 'earthy', 'earthy', 'ethereal']
CCC(OC)c1cnccn1	['earthy']
CCCCCCCCCCOC	['fresh', 'citrus', 'fatty', 'aldehydic']
CCC(C)COC(=O)C(C)CC	['sweet', 'fruity', 'ester', 'green', 'waxy']
O=C1c2ccccc2CCc2c1cccc2	['woody']
O=CC(c1ccc(cc1)C)C	['green', 'resinous', 'floral', 'woody', 'waxy', 'musty']
CCc1ccc(C)nc1	['nut', 'earthy']
COC(=O)C(C)=O	['spicy', 'caramellic', 'fruity', 'sweet']
N#CCC(CCc1ccccc1)C	['lemon', 'floral']
CCOc1cc(C2OCC(C)O2)ccc1O	['sweet']
CCCCCCCC=COC(=O)CC(C)C	['apple', 'green', 'fruity', 'melon', 'waxy', 'tropicalfruit']
Cc1cc(c(C)o1)SSc1cc(C)oc1C	['meat']
Cc1ccc(-c2ccccc2)cc1	['grape']
O=C1CCCC=C1O	['fresh', 'phenolic', 'burnt', 'woody']
CCCCCC(C=C)OC(=O)C	['green', 'earthy', 'fruity', 'oily']
COc1nccs1	['earthy', 'bread', 'caramellic']
CC/C=C/CCOC(=O)/C=C/c1ccccc1	['fresh', 'balsamic', 'green']
CCCCCCCC/C=N/c1ccccc1C(=O)OC	['floral', 'rose', 'aldehydic']
CCCC=CC(=O)OCC(C)C	['apple', 'green', 'fruity', 'pear', 'fresh']
CCCCCCC(C)C(C)=C(C)O	['citrus', 'grapefruit', 'floral']
CCCCC/C=C\C/C=C\CCCCCCCC(=O)OC	['oily', 'fatty']
CCO	['alcoholic', 'ethereal', 'chemical']
CCCCCCC(CCCC)O	['ethereal', 'fruity']
O=C(c1ccccc1)OCCc1ccccc1	['honey', 'rose', 'fruity']
CCCCCCCCCCC=O.CCCCCCCCC(C)C=O	['aldehydic', 'fatty', 'floral']
CC(=CC=CC(=O)C)C	['cinnamon', 'coconut', 'woody', 'sweet', 'grass']
C(=O)CS	['vegetable']
CC(C)c1ccccn1	['vegetable']
CC(C(=O)[O-])O.[Na+]	['odorless']
C=CC1(C)CCC(C(C)(C)O1)O	['floral', 'honey']
CCCC(CS)OC(C)=O	['green', 'fruity', 'tropicalfruit']
CC1CSSS1	['roasted', 'alliaceous', 'meat']
O=C1CCCCCCC/C=C\CCCCCCO1	['fruity', 'musk']
CC(OC1CCCCC1)OC1CCCCC1	['fresh', 'herbal', 'floral']
CC1(O)SCC(SC1)(C)O	['sulfuric', 'camphor']
CC1CC(C)(C)OC(c2ccccc2)O1	['fresh', 'herbal', 'green', 'rose']
CC(C)C1=CC(=O)C(C)CC1	['mint']
O=Cc1ccc(O)c(O)c1	['medicinal', 'burnt']
CCC1OC(=O)C(=C1C)O	['syrup']
c1ccc(cc1)CCCCO	['rose']
CC(=O)C1=CC[C@@H]2C=CC[C@@H]2C1	['green', 'melon', 'floral']
c1ccc(cc1)C(=C1CCCCC1)C#N	['geranium', 'grapefruit']
CC(=O)CCCC(C)CCC=C(C)C	['rose', 'woody', 'balsamic', 'floral', 'sweet']
CCCCCCCCCCCCOC(=O)C(C)O	['butter']
CC(=O)CC(C)C	['green', 'fruity', 'sweet', 'ethereal']
CC(C)(C)CC(C)(S)CC(C)(C)C	['fatty', 'sulfuric']
CCCCCC1CC1C(=O)O	['herbal', 'sour', 'musk', 'earthy', 'powdery', 'spicy']
CCCCCCCCCC1OCC(C)O1	['green', 'floral', 'herbal']
CCCC=CC(=O)OCC	['liquor', 'fruity', 'sweet', 'green']
CC1=N[C@@H](C)O[C@H]1C	['vegetable', 'green', 'woody', 'musty', 'nut']
C=C(C)C1CC=C(C)C(OC(C)=O)C1	['sour', 'green', 'fruity', 'herbal', 'sweet']
c1ccc(cc1)C(=Nc1ccccc1C(=O)O)O	['fruity']
Cc1ccc(o1)/C=C/C=O	['cinnamon']
CCCCN	['cheese']
C=CCc1ccc(O)cc1	['spicy', 'smoky', 'phenolic', 'medicinal']
C/C=C/c1ccc(OC)cc1	['herbal', 'anisic', 'sweet']
C=C(C)[C@@H]1CCC2(C)C(C1)O2	['green', 'citrus']
C/C=C(\C)CO	['alcoholic', 'green', 'fruity', 'earthy', 'herbal', 'wine']
C=C1CC[C@@]23C[C@@H]1C(C)(C)[C@@H]2CC[C@H]3C	['cedar']
CC1=CCC(CC1)C(C)(C)S	['alliaceous', 'grapefruit', 'tropicalfruit', 'woody']
O=C1OCc2ccccc21	['sweet', 'almond']
SCCc1cnccn1	['roasted', 'meat', 'sulfuric']
C/C=C/c1cc(c(c(c1)OC)O)OC	['sweet', 'spicy']
CCCOC(CC)OC(C)CCC	['green', 'cognac', 'alcoholic', 'ethereal']
CCCCCCCCCCOCC=O	['fatty', 'rose', 'waxy']
CCOC(CC(C)CCCC(C)(C)O)OCC	['ethereal', 'lily']
C=C(C)COC(=O)CCC	['fruity', 'sharp', 'pungent']
CCCC/C=C/CCOC(=O)CC	['melon', 'pear']
CCC(C)c1cnc(C)c(C)n1	['fresh', 'burnt', 'roasted']
CCCCCCCCOC(=O)CC	['fatty', 'fruity', 'waxy', 'sweet']
CCCCC/C(=C\c1ccccc1)C(OCC)OCC	['green', 'floral', 'leaf', 'jasmin']
CCOC(=O)OCC	['fresh', 'ethereal']
CC1=CCC(/C=C/C(C)(C)C(C)O)C1(C)C	['woody', 'herbal', 'tropicalfruit']
CCCCCCCOC(=O)/C=C/c1ccccc1	['green', 'earthy', 'floral']
CC(C)=CCCC(C)CCOC(=O)C(C)C	['fruity', 'rose', 'sweet']
CCSSSCC	['alliaceous']
C[C@H]1CCC2(O)C(C)(C)C3CC[C@@]2(C)C1C3	['earthy', 'woody', 'camphor']
C/C=C(/C)C(=O)OCCCC	['caramellic', 'fruity', 'herbal', 'floral', 'sweet', 'wine']
CCCC(=O)OC(c1ccccc1)C	['resinous', 'green', 'fruity', 'apple']
C/C=C(/C)C(=O)OC	['fruity', 'herbal', 'ethereal']
CC1(C)C2CCC1(C)[C@H](C2)OC=O	['cooling', 'earthy', 'camphor', 'medicinal', 'woody']
CCCCC[C@H]1CCCC(=O)O1	['fruity', 'butter']
COC(=O)C1CC2CC1C(C2)(C)C	['resinous', 'fruity', 'rose', 'herbal']
O=C1[C@]2(C)CC[C@H](C1(C)C)C2	['fresh', 'camphor']
CC(C)=CC(=O)C=C1COC1=O	['tobacco', 'sweet', 'mint', 'camphor']
C=CC(O)CCCCCC	['oily', 'earthy', 'sweet', 'mushroom']
O=Cc1cccc(O)c1	['phenolic', 'medicinal', 'sweet']
CCCCC(=O)OCCCc1ccccc1	['spicy', 'fruity', 'balsamic', 'sweet']
CCCCCC(=O)C(=O)C	['earthy', 'vegetable', 'woody', 'pepper', 'aldehydic', 'fatty']
CC(=CCC[C@]1(C)[C@H]2CC=C(C)[C@@H]1C2)C	['woody', 'green', 'herbal']
O=C(c1ccccc1N)Oc1ccc2c(c1)cccc2	['citrus']
CCCCCC/C(=C/C#N)/C	['aldehydic', 'herbal', 'floral', 'citrus']
CCCCCCC(=O)OCc1ccco1	['green', 'fermented', 'fruity', 'musty']
CCOC(OC(COC(OCC)C)COC(OCC)C)C	['odorless']
Cc1cccc2ccccc12	['camphor']
CC1=CC(C)/C(=C/Nc2ccccc2C(=O)OC)/CC1	['fresh', 'leaf', 'floral']
CCCCCCCCC=O	['waxy', 'fatty', 'floral', 'rose']
CC(C)CC(=O)O[C@@H]1CC2CC[C@@]1(C)C2(C)C	['woody', 'cooling', 'oily', 'green']
O=C(c1ccccc1)OCc1ccccc1	['powdery', 'balsamic', 'berry']
CCCO	['alcoholic', 'fermented', 'liquor', 'sweet', 'pear']
CC=CSSSC	['sulfuric']
OCC(Cc1ccccc1)(C)C	['fresh', 'resinous', 'lily']
O[C@@H]1C[C@@H]2C([C@]1(C)CC2)(C)C	['camphor', 'cooling', 'coniferous']
CCCCCCCC/C=C\CCCCCCCC(=O)OCCCC	['oily', 'fatty']
C=CCCCCCCCCC(=O)OC/C=C(\C)/CCC=C(C)C	['waxy', 'rose', 'leaf']
CCN=C(C1CC(C)CCC1C(C)C)O	['odorless']
COc1cccc(OC)c1O	['woody', 'phenolic', 'medicinal', 'smoky']
CCOc1ccc(C=O)cc1	['anisic', 'cherry', 'almond', 'sweet']
CCCCOC(=O)/C=C/CCC	['apple', 'banana']
CCCC(C)OC(CC)OCC	['green', 'fermented', 'alcoholic', 'ethereal']
O=C1CCCCCCCCCCC/C=C\CC1	['animalic', 'musk']
CCCC(O)Cc1ccccc1	['green', 'earthy', 'sweet']
CCOCCOC(C)=O	['fruity', 'sweet']
CC(=O)/C(=C(\C(C(C)(C)C)C)/C)/C	['woody', 'violetflower', 'ambery', 'chemical', 'rancid']
COC(=O)COc1ccc(cc1)C	['resinous', 'woody', 'balsamic']
CCC(=O)OC/C=C(/CCC=C(C)C)\C	['rose', 'grape', 'leaf', 'balsamic']
COc1ccc(cc1)C(=O)OCC(=O)O	['cooked', 'caramellic']
c1ccc(cc1)Nc1ccccc1	['resinous', 'seafood']
CC(CCOC(=O)C=C(C)C)CCC=C(C)C	['rose']
CCCCCCC(C)O	['green', 'earthy', 'musty', 'floral', 'leaf']
CCCCCCCCCCOC(=O)CCCCCCCCC	['oily']
N#CC1C2CC3CC1CC(C2)C3	['woody', 'spicy', 'herbal', 'tobacco']
CCCCC[C@@H]1CCCC(=O)O1	['sweet', 'fruity', 'dairy']
CCC(=O)Oc1ccccc1OC	['fruity', 'nut', 'vanilla']
O=CCC1=C(C)CCCC1(C)C	['cooling', 'woody', 'waxy', 'citrus', 'berry', 'violetflower']
C=CCCCCCCCC(=O)O	['fatty', 'fruity', 'waxy', 'cheese']
CCCCCCOC(C)OCc1ccccc1	['green', 'fruity', 'sweet']
CCCCCCCCCC(=O)O	['fatty', 'waxy', 'dairy', 'cheese']
CC(=CCC(C=CC(=O)C)(C)C)C	['fresh', 'herbal', 'fruity', 'floral']
CCCCOC(=O)CC(CC(=O)OCCCC)(C(=O)OCCCC)OC(=O)C	['herbal', 'wine', 'sweet']
C/C=C/c1cc(OC)c(cc1OC)OC	['cinnamon']
C=C1[C@H]2CC[C@H](C2)C1(C)C	['resinous', 'camphor']
CC(C)c1c(C)nccn1	['woody', 'coffee']
CC(C(S)C)S	['alliaceous', 'meat', 'coffee']
CC(=O)OC1(C)CCC23CC1C(C)(C)[C@@H]2CC[C@H]3C	['woody', 'earthy']
CC(=O)OC(O)c1ccccc1	['green', 'phenolic', 'floral']
CCCC/C=C/CO	['green', 'fatty', 'pungent']
CC(C)CCCCCCCCCCOC(CC(C)CCCC(C)(C)O)OCCCCCCCCCCC(C)C	['fresh', 'lily', 'woody', 'dairy']
CC=CC=CC=O	['fatty', 'sweet', 'green', 'aldehydic', 'spicy']
CC1=C(C=CC(C)OC(=O)C)C(C)(C)CCC1	['berry', 'woody', 'rose', 'syrup']
CC(C)[C@@H]1CC=C(C)[C@@H]2CC=C(C)C[C@@H]12	['green', 'woody']
O=C(C(C)(C)C)OC1CC2CC1C1C2C=CC1	['lactonic', 'floral']
CC(=O)OC1CC(CCC1C)C(=C)C	['fresh', 'mint', 'fruity']
CCCCCCC/C=C/C(=O)OCC	['pear', 'apple', 'waxy']
CCOC1=C(C)OC(C)C1=O	['caramellic', 'berry', 'liquor']
CC(C)C1CC=C(C)c2ccc(C)cc12	['woody']
CC12CCCC(O)(C1)C1CC(C)(C)C1CC2	['spicy', 'woody', 'dry']
CCCc1nc(C)cnc1C	['roasted', 'vegetable']
C=C(C)C1CCC(C)C(C1)OC(=O)C	['rose', 'mint']
CCOC(=O)C(=Cc1ccccc1)C(=O)C	['balsamic', 'tropicalfruit']
Cc1cnc(C)s1	['nut']
CCCCC1COC2(CCCC2)O1	['jasmin', 'fermented']
CC(CCOC(=O)C(C)C)C	['apple', 'cacao']
C/C=C(\C)C(=O)OCC	['fruity', 'caramellic']
CC(=O)n1ccc2ccccc21	['balsamic', 'jasmin']
Cc1c(C)nc(C)c(C)n1	['nut', 'musty', 'vanilla', 'dry', 'caramellic', 'cacao']
C1C=CC(=O)CC1	['roasted', 'gourmand', 'green']
CC(=O)OC12CCCC(C)(CCC3C1CC3(C)C)C2	['woody', 'fruity']
CCC(C)C1CCCCC1(C#C)OC(=O)C	['dry', 'ambery']
CC(/C=C/n1ccc2c1cccc2)CCCC(O)(C)C	['lily', 'animalic']
CC(Cc1nccs1)C	['dry', 'leaf', 'vegetable']
CCCCCCC(CC)OC(=O)C	['ethereal', 'fruity']
CC(=O)C(O)C	['butter', 'sour', 'vanilla']
CCCCCCCCC(=O)OCCCCC	['lactonic', 'floral', 'cognac']
COCCOC1CCCCCCCCCCC1	['powdery', 'dry']
CC(=O)Cc1ccc(cc1)OC	['dry', 'woody', 'fruity', 'dairy', 'fennel', 'green', 'anisic', 'balsamic']
CCC(=O)OC(C)(C)C	['fruity', 'camphor']
CCC1(C(=O)OCC)C(C)(c2ccccc2)O1	['syrup', 'berry']
OCCCOCCCO	['odorless']
COc1cc(ccc1O)CO	['caramellic', 'dairy', 'vanilla', 'coconut', 'green', 'grass', 'powdery']
Cc1sccc1S	['roasted', 'meat']
CC(=O)C1(C)CC=C(C)CC1	['fruity', 'fresh', 'mint', 'herbal']
COc1cc(OC)cc(c1)C=O	['vanilla', 'powdery', 'almond']
C/C=C\CCCOC(C)=O	['green', 'fruity', 'banana']
O=C(c1ccccc1)C(O)O	['spicy', 'green', 'fatty', 'earthy', 'vegetable', 'nut']
c1ccc(cc1)C=CCOC=O	['balsamic', 'fruity', 'whiteflower', 'herbal', 'cinnamon']
CC(CCCC(C)(C)O)CC(OC)OC	['lily', 'ester', 'waxy']
CCc1nc(C)oc1C	['green', 'vegetable', 'nut']
C=CC(C)(CCC=C(C)C)OC(C)OCC	['lily', 'tropicalfruit', 'herbal']
CCCCCCCC(=S)OC	['cheese']
CC(=O)OC(C)CC(C)C	['fruity', 'apple', 'fresh', 'banana']
CCCCCC=COC(=O)CC(C)C	['green', 'fruity', 'apple', 'tropicalfruit']
COC(=S)C(C)C	['fruity', 'sulfuric']
c1ccc(SSc2ccccc2)cc1	['earthy', 'burnt', 'meat', 'sulfuric']
CC(=CCOCCc1ccccc1)C	['geranium', 'herbal', 'spicy']
CCCCCCC(C(=O)C)C(=O)OCC	['chemical', 'jasmin', 'fruity', 'waxy', 'herbal']
CCCCC/C(=C\c1ccccc1)/C(OC)OC	['resinous', 'jasmin']
CCCC(=O)c1cccs1	['cooked', 'roasted', 'meat']
CC(=O)C(=O)c1cccs1	['cacao', 'sweet', 'woody']
C=C(COC(C)=O)C1CC=C(C)CC1	['woody', 'fruity', 'sweet', 'herbal']
CCc1cnc(OC)cn1	['green', 'earthy', 'musty', 'nut']
CCCCCCC=CC=O	['green', 'fatty', 'cucumber', 'melon']
CCC(C)(C)O	['alcoholic', 'ethereal', 'fermented', 'camphor']
CCCCOC(=O)CCC(C)=O	['caramellic', 'fruity', 'fatty', 'waxy', 'sweet']
CCC(CC(=O)CC)C	['fresh', 'fruity', 'burnt']
CCc1cc(CC)ccc1C(=O)C	['sweet', 'resinous', 'fruity', 'grass']
COc1ccc(C(=O)O)cc1	['spicy', 'cherry', 'sweet']
CC(=O)c1nccs1	['bread', 'nut']
COc1cnccn1	['roasted', 'green', 'earthy', 'sweet', 'nut', 'wine']
CCCCCCC1CCCC1=O	['green', 'fruity', 'floral', 'jasmin']
c1cnc2c(n1)CCCC2	['roasted', 'nut']
C=CCCCCCCCCC(=O)OC	['fatty', 'fruity', 'waxy', 'dairy', 'wine']
COc1cc(CCC(C)=O)ccc1O	['vanilla', 'spicy', 'balsamic', 'sweet']
CC(=CCC(C)(C)C(=O)C(C)C)C	['tropicalfruit', 'herbal', 'lemon', 'green', 'woody']
CCOC(C)OCCc1ccccc1	['leaf', 'herbal', 'hyacinth']
C/C=C(\C)/C(=O)OCCC(C)C	['fresh', 'earthy', 'wine', 'sour']
CC(C)c1c(nccn1)SC	['vegetable', 'roasted', 'meat']
CC(S)C(=O)OCC1CCCO1	['sulfuric', 'tropicalfruit']
C=CC(CCCC(CCCC(CCCC(C)C)C)C)(O)C	['floral', 'herbal', 'green']
Cc1c(cco1)SC(=O)C	['roasted', 'meat', 'sulfuric', 'burnt', 'cooked']
CC(=CCCC(C)CCCC(C)C=O)C	['watery', 'aldehydic', 'floral', 'waxy']
CCCCc1nc(C)cnc1C.CCCCc1ncc(nc1C)C	['roasted', 'vegetable']
CC(c1cccc2c1nccc2)C	['leather', 'woody', 'liquor']
C=CC(C)(CCC1C(C)(C)O1)OC(=O)C	['fresh', 'floral', 'woody', 'herbal', 'ester']
CC(COc1ccc2c(c1)cccc2)C	['berry', 'resinous', 'floral', 'orange']
OC/C(=C/CC1CC=C(C1(C)C)C)/C	['woody']
CC(C)C1CC2=C(C)CC1C(C2)C=O	['fatty', 'green', 'metallic', 'aldehydic']
CC1=C(C=C(C)C(C)O)C(C)(C)CCC1	['woody', 'ethereal', 'ester']
c1ccc2c(c1)nccn2	['coffee', 'cacao']
CCCCCCCOC(=O)CCC(C)C	['oily', 'fruity', 'herbal', 'wine']
CCC(=O)OC/C=C(\C)CCC=C(C)C	['fruity', 'grape', 'rose', 'sweet']
Oc1cccc(O)c1	['odorless']
CC(C)c1ccccc1O	['chemical', 'phenolic', 'smoky', 'woody', 'burnt', 'plastic']
CC(C(=O)OCc1ccccc1)C	['tropicalfruit', 'resinous']
C=CCCC(=O)/C=C/C1C(C)=CCCC1(C)C	['fruity', 'sweet', 'berry', 'woody']
C[C@]1(O)CC[C@H]2C[C@@H]1C2(C)C	['mint', 'camphor']
CCCCC[C@H](C)O	['mushroom', 'cheese', 'floral', 'overripe']
CCCCSCC	['vegetable', 'green', 'alliaceous', 'meat', 'sulfuric']
CCC(c1ccccc1)(C)C	['pungent', 'terpenic']
C/C/1=C\CCC2(C)C(CC/C(=C/CC1)/C)O2	['woody', 'ambery']
CCOC(=O)C(C)SSC	['green', 'fruity', 'tropicalfruit', 'sulfuric']
C=CCc1cccc(OC)c1O	['phenolic', 'spicy', 'sweet', 'smoky']
Cc1ccccc1OC	['camphor', 'woody']
CCc1ccc(C=O)s1	['almond', 'caramellic', 'nut']
CCC(C)(CCC=C(C)C)OC(C)=O	['fruity', 'floral', 'sweet', 'citrus']
CCCCCC(=O)C(C(=O)C)C	['fruity', 'caramellic', 'burnt']
CCCCCCC(OC)OC	['green', 'vegetable']
C=CCCCCCCCC(=O)C	['citrus', 'fatty']
CCC1CC(=O)C(=C1C)O	['sweet', 'fermented']
C=CCCCCCC=C	['fresh', 'citrus']
CCCCC/C=C/C=C/C=O	['fatty', 'citrus']
C([C@@H](C(=O)O)N)S	['sulfuric']
CC(C)=CCCC(C)CCOC=O	['fruity', 'green', 'rose', 'leaf']
CC(C)C1CCC(=CC1=O)C	['camphor', 'medicinal']
COc1ccccc1C(=O)OC	['herbal', 'hyacinth', 'blackcurrant']
CCCCCOC(=O)C(O)C	['fruity', 'burnt']
COC1CCC(C(C1)CCc1ccccc1OC)(C)O	['herbal', 'floral', 'woody', 'sulfuric']
CC1=C(C=CC(=O)C)C(C)(C)CCC1	['woody', 'sweet', 'berry', 'green']
CC1=CCC2C3CC(C2C1)C1(C3)C(C)O1	['fresh', 'woody', 'spicy', 'floral', 'green', 'fruity', 'citrus']
CC1COC(CCSC)O1	['meat']
ClCC(=O)c1ccccc1	['spicy']
C=CC(C)CCCC(C)C	['resinous', 'herbal']
OC/C=C(/CCC[C@@H](CCC[C@@H](CCCC(C)C)C)C)\C	['balsamic', 'floral']
CCCCOc1ccccc1	['anisic', 'dry', 'woody']
CCOc1ccc(O)cc1	['herbal', 'anisic', 'smoky', 'sweet']
CC(=C)CC(OC(=O)C(C)C)C	['fruity', 'ester', 'apple', 'herbal']
CCCCCCC1CCOC(O1)(C)CC	['fresh', 'herbal', 'fruity', 'floral']
OCC1COC(Cc2ccccc2)O1	['rose', 'floral', 'sweet']
CC=Cc1ccc(c(c1)OC)OC(=O)C	['sweet', 'spicy', 'powdery', 'spicy', 'floral', 'balsamic']
CCC(=O)C(C)C	['fruity', 'ethereal', 'mint']
OCC1(C)CCCC2(C1CCC1=CC(CCC21)C(C)C)C	['odorless']
CCCCOC(=O)CC(O)C(=O)OCCCC	['oily', 'fruity', 'fatty', 'fermented']
C/C=C(\C(=O)OCC=C(C)C)/C	['fruity', 'herbal']
C/C=C(/C)\C(=O)O	['spicy']
CC1=CC[C@H](CC=O)C1(C)C	['herbal', 'leaf', 'woody', 'ambery']
CCCCC=CC=O	['green', 'fatty']
C=CC(=C)CC/C=C(\C)/CC/C=C(\C)/C=O	['orange', 'fruity', 'sweet', 'waxy']
CC(C)[C@@H]1CC[C@@H](C)[C@]23CC[C@@](C)([C@@H]3[C@@H]12)O	['spicy']
CC1(C)[C@H]2CC[C@@](C)([C@@H]1C2)O	['resinous', 'camphor', 'rancid']
CC(=O)OC1C2(C)CCCC1(C)CC2	['coniferous', 'resinous', 'camphor', 'ester', 'floral']
OC(c1ccccc1)c1ccccc1	['resinous', 'woody']
CC(C)C1CCC(=C2CCC(=CC12)C)C	['herbal', 'dry']
c1ccc(cc1)COC(=O)c1ccccc1	['sweet', 'balsamic', 'floral', 'fruity']
CC(C)CCOC(=O)CC(C)C	['apple', 'green', 'fruity', 'cognac', 'tropicalfruit']
CCCC/C=C\1/OC(=O)C(=C1C)C	['fruity', 'earthy', 'woody', 'coconut', 'floral']
CC(C)c1ccc(CCC=O)cc1	['melon', 'lily']
CCCCC(=O)CCCC	['fresh', 'herbal', 'fatty', 'fruity']
CC1OC(CC(=C)C1)c1ccccc1	['green', 'green', 'fruity', 'herbal']
CC(CC(O)(C)C)O	['odorless']
CCc1ccc(CC(C)(C)C=O)cc1	['aldehydic', 'floral']
CCCCCCCCC=CC(=O)O	['green', 'fatty', 'dairy']
CC(C)C(=O)C(C)C	['ethereal', 'fruity', 'herbal', 'cheese']
CCCCCCC(=O)CC	['fruity', 'green', 'herbal', 'grass']
COC(OC)c1ccccc1	['green', 'almond', 'sweet', 'nut']
c1ccc(Cc2ccccc2)cc1	['rose', 'metallic', 'leaf']
N1CCN(CC1)Cc1ccccc1	['resinous', 'green', 'roasted']
CCCc1ccc(OC)cc1	['herbal', 'anisic', 'sweet']
CC(C)=CCCC(C)CCOCC=O	['rose', 'citrus', 'melon', 'floral']
COc1cc(C2OCC(C)O2)ccc1O	['vanilla', 'sweet']
COc1cc(C=O)c(cc1OC)OC	['sweet', 'cinnamon', 'herbal']
CC1(S)CCC2CC1C2(C)C	['sulfuric', 'resinous', 'citrus']
CCCCCC(=O)OCC(C)C	['fruity', 'wine']
C/C(=C\COC(=O)C)/CCC=C(C)C	['rose', 'fruity', 'floral']
CCCCC1(C)OC2=CC=CC=C2O1	['jasmin', 'mushroom']
CC(C)(C)c1ccc(O)cc1	['phenolic', 'leather']
N[C@@H](CCC(=O)O)C(=O)O	['meat']
CCCCCCOC	['green', 'banana', 'pear', 'herbal', 'floral', 'sweet']
C=C1CCC(/C(=C\CC2C1CC2(C)C)/C)OC(=O)C	['fresh', 'sharp', 'cedar']
CC(CC(OC(=O)C)C)C	['apple', 'banana']
CC(OC(=O)C)CCC1C(C)CCCC1(C)C	['woody', 'fruity', 'floral']
CCCCCCCCCOC(=O)c1ccccc1N	['fresh', 'sweet']
CC(C)CC1CCCC(C)(C1)O	['lily', 'citrus']
C=CC(O)CCCCC	['earthy', 'sweet', 'mushroom']
CCCCCCCCC(=O)OC	['green', 'fruity', 'coconut', 'nut', 'wine']
CCC=CCC=CCCO	['green', 'melon', 'oily', 'cucumber', 'mushroom', 'seafood']
CCC/C=C/CCOC(=O)C	['fresh', 'green', 'fruity']
CC1COC(O1)/C=C(/CCC=C(C)C)\C	['fresh', 'herbal', 'citrus']
CC(COC(=O)CC(=O)C)C	['fresh', 'sweet', 'fruity', 'smoky']
O=CC1CCC(=CC1)CCCC(O)(C)C	['ethereal', 'lily']
CC(=CCCC(C)CC=Nc1ccccc1C(=O)OC)C	['fresh', 'citrus', 'grass', 'sharp', 'woody']
CC(c1ccccc1)COC(=O)C(C)C	['tropicalfruit', 'balsamic', 'ripe']
COC(/C=C(\C)CCC=C(C)C)OC	['lemon', 'citrus']
C=Cc1c(CC)nc(C)cn1	['earthy']
CCC(=O)C(O)c1ccccc1	['caramellic', 'floral', 'sweet']
Cc1cnccn1	['nut', 'caramellic', 'body', 'earthy']
CC(=CCS)C	['alliaceous', 'smoky', 'vegetable', 'rancid']
CCCOC(=O)C(C)O	['wine', 'sour', 'dairy']
CC(=O)C=O	['caramellic', 'sour', 'ethereal', 'liquor']
CC(C)CC(C)O	['pungent', 'alcoholic']
CC(C)CCC(=O)O	['cheese']
c1cc(CS)oc1	['coffee', 'alliaceous', 'burnt', 'gourmand', 'meat', 'cooked']
COc1cccc(O)c1	['phenolic', 'medicinal', 'sweet']
CCC(/C(=C/C1(C)CC2CC1C=C2)/C)O	['woody']
CC1CCc2c1ncc(C)n2	['burnt', 'earthy', 'nut']
CCOC(C)Oc1ccccc1	['leaf', 'fresh', 'rose']
OCCc1ccc(cc1)O	['rose', 'medicinal']
CC(=O)OC1CC(C)C2C(C(=C1)C)CC(=C(C)C)C2	['sweet', 'woody', 'herbal']
COC(=O)C1(C)CCCC2(C1CC=C1C2CCC(C1)C(C)C)C	['odorless']
C=CC/C=C/CCC(=O)OCC	['fruity', 'pear']
C=CCOC(C)=O	['ethereal', 'fruity', 'anisic', 'pungent', 'wine']
CC(=CCC[C@H](C)CC=O)C	['clean', 'herbal', 'citrus']
CCCC(=O)CC	['grape', 'ethereal', 'wine']
C=C1CCC2(C1C2)C(C)C	['resinous', 'terpenic', 'citrus', 'spicy']
CCCCCCCCOCc1ccccc1	['rose']
COc1ccc(C(OC)OC)cc1	['spicy', 'anisic', 'green', 'floral']
c1ccc(cc1)OCC(=O)O	['sour', 'sweet']
C1CCC(CC1)OC(=O)c1ccccc1N	['violetflower', 'orange']
CC(C)CCOC=O	['sharp', 'apple', 'waxy']
CC(C)C1(CC=C(C)CC1)O	['woody', 'spicy', 'citrus', 'terpenic']
Cc1cccc2nccnc12	['burnt', 'roasted', 'nut']
CCC1(C)CC(=O)C(=C(C)C1C)C	['caramellic', 'fruity', 'spicy']
CCCCCCCCCCCCCCCC(=O)OC	['waxy', 'sweet']
O=CC(Cc1ccc(cc1)C)C	['ethereal', 'sweet', 'floral']
C/C=C(\C)/C(=O)OCCC(C)CCC=C(C)C	['geranium', 'fruity', 'leaf', 'green', 'herbal']
CCOC(=O)c1cccc(c1)C	['resinous', 'fruity']
COC(=O)c1ccccc1/N=C/CC(CC(C)(C)C)C	['green', 'whiteflower', 'citrus', 'violetflower']
CC(C)CCC(COC(=O)C(C)C)C(C)C	['fruity', 'floral']
Cc1cc(c(o1)C(=O)C)C	['nut', 'grass', 'vanilla']
CC(OC(=O)c1ccccc1)COC(=O)c1ccccc1	['odorless']
CCC(C)OC(C)=O	['ethereal', 'fruity', 'banana', 'pear', 'sweet']
CCCC=CC=O	['sweet', 'almond', 'plum', 'apple', 'leaf', 'vegetable']
CC1=C(O)C(=O)C(C(C)C)CC1	['herbal', 'mint', 'camphor']
CCCCCCCCc1cccs1	['grass', 'musty']
COCOC	['alcoholic', 'ethereal', 'fruity']
CCCC[C@@H](CC)C(=O)O	['earthy']
CCOC(=O)c1ccccc1CO	['floral', 'animalic']
CCCC(=O)OC/C=C(/C)CCC=C(C)C	['fruity', 'floral', 'sweet', 'orange']
CC1(C)C2CC=C(CC=O)C1C2	['resinous']
COc1ccc(/C=C/C(C)=O)cc1	['floral', 'sweet']
N#C/C=C(\CCC=C(C)C)/C	['lemon', 'floral']
CCCCCC[C@@H](O)C/C=C\CCCCCCCC(=O)OCC	['oily', 'fatty']
C/C=C/CCCCCCCC=O	['citrus', 'waxy', 'orange', 'sweet']
CC(C)=CCCC(C)C=O	['green', 'melon']
C[C@@H]1CC[C@H]2C(C)(C)C3CC12CCC3(C)OC(=O)C	['sharp', 'dry', 'cedar']
CC(C(=O)C(=O)C)C	['caramellic', 'fruity']
COC1CCC(OC)O1	['ethereal']
CCOC(=O)c1ccccc1C(=O)OCC	['odorless']
CCC(=O)OC1=C(C)CCC1=O	['butter', 'syrup', 'caramellic']
CC(C)=CCC/C(C)=C/COC(=O)c1ccccc1	['floral', 'rose']
CC(=CCCC(C)CCOC(=O)c1ccccc1)C	['herbal', 'rose', 'dry']
CC(=CCC/C(=C\CCC(=O)C)/C)C	['fatty', 'metallic']
C1CC2C(C1)C1CC2CC21CCCO2	['floral', 'woody']
C=CC(C)=O	['ethereal', 'sharp', 'pungent', 'sweet']
CC(=O)c1cc2ccccc2o1	['floral', 'vanilla', 'tropicalfruit', 'violetflower', 'fruity', 'honey']
CCC=CCC(=O)O	['fruity', 'cheese']
CCC(COC(OCC(CC)C)C)C	['herbal', 'fruity', 'liquor']
CC(=O)CCc1ccc(C)cc1	['fruity', 'floral', 'sweet']
CCON=O	['ethereal', 'sweet', 'liquor', 'fruity']
CCCCCCC[C@H]1CCCC(=O)O1	['fruity', 'sweet']
Cc1ncc2c(n1)CSC2	['sulfuric', 'rancid', 'burnt', 'herbal']
O=COC(Cc1ccccc1)(C)C	['fresh', 'resinous', 'fruity', 'floral']
CCC(=O)OCCOc1ccccc1	['fruity']
C1CCC(CC1)Cc1nccnc1	['cacao', 'burnt', 'coffee', 'nut']
c1coc(CCc2ccco2)c1	['burnt', 'roasted', 'metallic']
C/C=C(/C)\C(=O)OCC(C)C	['spicy', 'grass']
CCOC(=O)/C=C/c1ccccc1	['honey', 'cinnamon', 'balsamic', 'plum']
CC(=O)C(C)Sc1ccoc1C	['spicy', 'floral']
CCCCCCCCCCCCCCCC=CC=O	['fatty']
CC(=O)OC	['ethereal', 'chemical', 'ester', 'wine', 'cognac', 'liquor']
CC(=O)OC[C@@H](OC(C)=O)[C@@H](OC(C)=O)[C@H](OC(C)=O)[C@H](C=O)OC(C)=O	['odorless']
COc1cc(C=O)cc(OC)c1O	['smoky', 'vanilla', 'balsamic', 'floral', 'sweet']
CCCCC(O)S	['citrus', 'green', 'grapefruit']
CC/C=C/C/C=C/C/C=C/CCCCCCCC(=O)OCC	['oily', 'fatty']
CC1SC(C)SC(C)S1	['alliaceous', 'green']
CCc1c(c(=O)cco1)O	['berry', 'syrup']
CSCCCOC(=O)CC(C)C	['fruity', 'sulfuric', 'tropicalfruit', 'cheese']
C=C[C@@]1(C)CCC(=C(C)C)C[C@@H]1C(=C)C	['green', 'woody', 'oily']
CC1C(C)OC(c2ccc(c(c2)OC)O)O1	['vanilla', 'dairy', 'cacao', 'powdery', 'caramellic', 'gourmand', 'balsamic', 'fermented']
CCCC(=O)OCCC(C)C	['fruity']
O=CCCCCC/C=C\CC	['citrus', 'aldehydic']
CCCCCC/C=C/CO	['green', 'fatty', 'melon']
CC(=O)OC(C)(C)c1ccccc1	['fruity', 'floral']
CCCCC(=O)C(CCC)Sc1ccoc1C	['roasted', 'meat']
C/C=C(/C=O)\C	['fruity', 'sweet', 'green', 'herbal', 'almond']
CC1OC(C)C2C(O1)c1ccccc1C2	['dry', 'sweet', 'floral', 'citrus', 'geranium']
c1ccc2c(c1)CCC(=O)O2	['vanilla', 'dairy', 'coconut']
C=CCCCCOC(C)=O	['sour', 'green', 'fruity', 'sweet']
CC(C)CC(=O)OCC(C)C	['sweet', 'apple']
Oc1ccc2c(c1)oc(=O)cc2	['fruity', 'phenolic', 'spicy']
CC(C)CCOC(OCCC(C)C)C(C)C	['alcoholic', 'ethereal', 'green', 'fermented']
CCOC(=O)CCC(C(=O)OCC)O	['clean', 'sweet']
CCc1cnc(CC)s1	['meat', 'musty', 'nut']
CC(C)Cc1ccccn1	['resinous', 'floral', 'pepper']
CCCOC(C)OCC	['alcoholic', 'ethereal', 'green', 'cognac', 'pungent', 'nut']
C/C(=C\CC1CC=C(C)C1(C)C)/C(=O)C	['woody', 'chemical', 'rose', 'ester']
SC1CCCC1	['burnt', 'vegetable', 'meat']
CC1CCC2(C(C)(C)CCCC2(C)O)O1	['camphor', 'resinous', 'earthy', 'green', 'cooling']
OC1C2CC3CC1CC(C2)C3	['fresh', 'camphor']
CSS(C)(=O)=O	['roasted', 'alliaceous', 'pungent']
CCCC(=O)OC1CC(C)CC(C1)(C)C	['fruity', 'woody', 'mint']
CC12CCCC(C)(CC1)C2=NO	['fresh', 'fruity', 'woody', 'leaf', 'oily', 'clean']
CCCCCCCCCCOC(=O)CCC(C)C	['oily', 'fruity']
CC(=O)OC(c1ccccc1)COC(=O)C	['ethereal', 'balsamic', 'honey', 'rose', 'dry']
CSC(C)(C)CC(C)=O	['green', 'fruity']
CC(C)CCOC(=O)CC(S)C(=O)OCCC(C)C	['fermented', 'bread']
COc1ccc(C)cc1	['green', 'sharp', 'phenolic', 'floral', 'sweet', 'leather', 'nut']
CCCCCCCCCOC(=O)CC	['rose', 'ethereal', 'waxy', 'aldehydic', 'sweet', 'wine']
CCC[C@H](C=C)O	['green', 'earthy', 'sour', 'meat']
Cc1ccc(C2OCC(C)O2)cc1	['almond', 'cherry']
CCc1cnc(C)cn1.CCc1cncc(C)n1	['nut', 'coffee', 'cacao', 'earthy']
CC1=CC(CCC1C(=O)CC(C)O)(C)C	['berry', 'rose']
CCCC1(C)CCCOS1	['sweet']
CCC(SC)C(=O)OC	['fruity', 'sweet', 'tropicalfruit', 'sulfuric', 'cheese']
O=C1CCCCO1	['fruity']
COc1ccc(cc1)CC(=O)C	['sweet', 'anisic', 'green', 'fruity']
CCCCC(COC(=O)C(C)C)CC	['fruity', 'herbal', 'floral']
Cc1cccc(OC(=O)Cc2ccccc2)c1	['honey']
CCCC(=O)OC(C)(C=C)CCC=C(C)C	['floral', 'blueberry', 'tropicalfruit', 'citrus', 'spicy']
CCOC1(O)CC2CC1C1C=CCC21	['woody', 'green', 'herbal']
C=CC[C@H](C)C(=O)O	['cheese']
CC1=CCC23CC1C(C)(C)[C@@H]2CC[C@H]3C	['cedar']
CCCCCCC/C=C/COC(C)=O	['citrus', 'fatty', 'fruity', 'waxy']
C=CC(=C)CCCC(C)(C)OC	['resinous']
COC(=O)c1ccccc1N=CCC(C)CCCC(C)(C)O	['floral']
CC(CCC1CC=C(C)C1(C)C)CO	['herbal', 'woody', 'waxy', 'nut']
c1ccc2c(c1)cccc2	['camphor']
CC(=O)OCCCCS	['alliaceous', 'fruity', 'pungent', 'cheese']
CC1COC(c2ccc3c(c2)OCO3)O1	['floral', 'sweet']
CCc1cnc(CC)cn1	['earthy', 'musty', 'nut']
CCC(C1(C)COC(OC1)C1CCC(=CC1C)C)C	['pungent', 'ambery', 'woody', 'lily']
C=CC(C)(CCC=C(C)C)OC=O	['fresh', 'citrus', 'herbal']
CC(C)COC(=O)Cc1ccccc1	['honey', 'floral', 'cacao', 'fruity', 'waxy']
O=CC1=C(C)C=CCC1(C)C	['herbal', 'spicy', 'floral', 'honey']
CC(=O)OC1(C(C)C)CCCCC1	['fruity', 'woody', 'sweet', 'mint', 'camphor']
C=CCCCCCCCCCO	['rose', 'citrus', 'green', 'fatty', 'waxy', 'floral']
CC(C)COC(Cc1ccccc1)OCC(C)C	['rose', 'green', 'almond']
CC(C)C(=O)OCc1ccc2c(c1)OCO2	['syrup', 'berry', 'plum', 'tropicalfruit', 'powdery', 'almond']
CCCCCC1=CCC(C1=O)C	['jasmin', 'earthy', 'resinous', 'pungent']
CC(C)COC(CC(C)C)OCC(C)C	['alcoholic', 'green', 'fermented']
CCCCCCC(=O)C(=O)CC	['caramellic', 'green', 'fruity']
C=C(C)C(=O)OCC(C)C	['pungent']
O=CC=C(C)C	['fresh', 'herbal', 'almond']
CC(=O)OC/C=C(\C)CCC=C(C)C	['rose', 'green', 'fruity', 'floral', 'sweet']
CCCCC/C=C\C=C\C(=O)OCC	['apple', 'pear']
CCCCCCCCCc1ccc(cc1)OP(Oc1ccc(cc1)CCCCCCCCC)Oc1ccc(cc1)CCCCCCCCC	['whiteflower', 'green', 'fruity', 'honey', 'vanilla']
CCOC(=O)C(C)CS	['fruity', 'sulfuric', 'tropicalfruit']
C=C/C(C)=C/CCC(C)(C)O	['fresh', 'citrus']
C=CC(=C)CC/C=C(\C)CCC=C(C)C	['green', 'woody', 'citrus', 'herbal']
CC(=O)C1=C(C)C2CC3(C1)C(C)CCC3C2(C)C	['musk', 'woody']
CCOC(=O)C1C(C)=CC=CC1(C)C	['spicy', 'apple', 'fruity', 'herbal']
CC(=O)CCc1nccs1	['burnt', 'roasted', 'nut']
C/C(=C/COC(=O)C)/CCC=C(C)C	['fresh', 'rose', 'berry', 'citrus']
C/C=C/1\CC2CC1C(C2)OC(C)C	['herbal', 'citrus', 'dry', 'woody', 'green', 'woody', 'animalic', 'rancid']
C/C=C/c1ccc(OC=O)c(OC)c1	['green', 'fresh', 'woody', 'sweet']
CC(=O)C1(O)CCCCC1	['herbal', 'burnt']
COc1cc(/C=C/C(C)=O)ccc1O	['spicy', 'vanilla', 'balsamic', 'sweet']
O=CC(=Cc1ccccc1)C	['cinnamon', 'herbal', 'balsamic', 'woody']
C=C(C)C1CC(=O)C2(C)OC2C1	['mint']
CCC(C)/C=C(\C=O)CSC	['spicy', 'herbal', 'meat']
CC=CC(=O)OCc1ccccc1	['herbal', 'spicy']
Cc1ccc(c(c1O)C)C	['phenolic', 'spicy']
CC(=O)CCC=C(C)CCC=C(C)C	['rose', 'green', 'fruity', 'fresh', 'aldehydic', 'floral', 'leaf']
C=C1C2CCC(C2)C1(C)CC/C=C(/C)CO	['woody', 'animalic']
Cc1cc(c(C)o1)SC(=O)C	['tropicalfruit', 'floral']
Cc1ccsc1C=O	['sweet']
CCCCCCC=CC	['fresh', 'ethereal', 'chemical', 'citrus']
COc1cc(C(C)=O)cc(OC)c1O	['spicy', 'vanilla', 'phenolic', 'balsamic', 'sweet']
CCC1CCC(=O)C1=O	['caramellic']
C=CCOC(=O)CCCCCC1CCCCC1	['fatty', 'fruity']
CCC1OC(=O)C(O)=C1C	['caramellic']
CCOC/C=C(/C)\CCC=C(C)C	['clean', 'rose']
c1ccc(cc1)CC(=O)OCC1CCCO1	['cacao', 'floral', 'honey']
CC[C@@H]1CCC(=O)O1	['sweet', 'coconut', 'grass']
CCCCC=CC=CO	['green', 'mushroom', 'leaf']
CCC/C=C1/OC(=O)c2ccccc21	['herbal']
CC=C(CCOC(=O)C)C	['banana', 'apple']
CCSC(=O)CN=C(C)O	['pungent', 'meat']
O=CCCc1ccc(cc1)C(C)C	['fresh', 'resinous', 'floral']
O=C(OC(C)(C)C)NCc1c[nH]c2c1cc(C)cn2	['phenolic', 'balsamic']
C=CC(C)(CCC=C(C)C)OC(=O)C(C)C	['ethereal', 'fruity', 'floral', 'woody', 'lemon']
C/C=C/CCCCCCCC(=O)OC	['green', 'fatty', 'musty', 'cognac']
CCCC=CC(OCCCC)OCCCC	['green', 'vegetable', 'fruity']
CC[C@H](C)[C@@H](N)C(=O)O	['odorless']
CCC(OC(=O)C)C	['fruity', 'ethereal', 'fermented']
CCOC(=O)CCC(C)C	['fruity', 'apple']
OCc1cccc(c1)O	['phenolic', 'medicinal', 'floral']
CCCCCC(=O)OCCCc1ccccc1	['balsamic', 'fruity']
O=CCC1=CCC2CC1C2(C)C	['fresh', 'herbal', 'fruity', 'aldehydic']
CCOC(O)=[SH]Cc1ccco1	['sulfuric']
O=CCC(c1ccc(cc1)C(C)(C)C)C	['fresh', 'lily']
CC(C)(C=O)COCc1ccccc1	['aldehydic', 'fresh', 'floral', 'green', 'woody', 'pepper', 'resinous']
CCC(S)CC	['sulfuric']
CCCCCC(=O)CSCCC	['grapefruit', 'floral', 'sweet', 'blackcurrant', 'jasmin']
CCCCCCCCCCCCCC(=O)OCCC	['oily', 'fatty', 'waxy']
C/C=C(/C(=O)OCCC(CCC=C(C)C)C)\C	['rose', 'balsamic', 'herbal', 'leaf', 'fruity']
CCCCC/C=C/C=C\C=C	['herbal', 'oily', 'green', 'resinous', 'fruity']
CC1=C(C)C2(C)CCC1(C)C(C)(C)C2(C)O	['musk', 'earthy', 'camphor', 'alcoholic']
CCCCCC(C(C)=O)C(=O)OCC	['green', 'fruity', 'herbal', 'floral', 'wine']
CC1CCC(C(C)C)CC1=O	['mint']
CCCCCC(CC(=O)OC)OC(C)=O	['green', 'fruity', 'wine', 'tropicalfruit']
C(CCCCS)CCCCS	['sulfuric', 'meat', 'gourmand', 'fatty']
CC/C=C(/C=O)c1ccccc1	['honey', 'floral']
CCOC(=O)CCCSC(=O)C	['sulfuric', 'meat']
OCC1COC(O1)Cc1ccccc1	['green', 'rose', 'honey', 'mushroom']
CCOC(=O)CC1C=CCC1	['plum', 'tropicalfruit', 'pear']
O=CCc1cccc(c1)C(C)C	['resinous', 'floral', 'grass', 'fresh']
CCCCCCCCC(OC)OC	['citrus', 'green', 'melon', 'fresh', 'vegetable', 'floral']
CCSC(C)CCO	['cooked', 'nut']
COc1ccc(C=O)c(c1)O	['vanilla']
CCCCCCCCCCC(=O)CC	['oily']
CCCCCCCCCCCCC(=O)O	['waxy', 'woody']
CCCSSCC	['alliaceous', 'green']
O=C1CCCCCC1	['mint']
CCCCC(CC)OC(=O)C	['rose', 'pear']
CCc1ccccc1S	['alliaceous', 'smoky', 'roasted', 'meat']
CC(C)OCCOC(=O)c1ccccc1O	['sweet', 'floral', 'balsamic', 'herbal', 'cherry']
CCCC1CC=C(C=O)C(CCC)S1	['green', 'tropicalfruit']
CCCCc1nccs1	['green', 'herbal']
C#CCO	['geranium']
C=C(C)c1cc(ccn1)C(=O)C	['herbal', 'green', 'fermented', 'roasted']
Cc1cccc(O)c1	['phenolic', 'medicinal', 'dry', 'leather']
O=C(O)CC1CCCCC1	['caramellic', 'honey', 'waxy', 'cheese', 'butter']
O=Cc1cc(C)ccc1O	['phenolic', 'almond']
CC1(C)C2CCC(C2)C1=O	['camphor']
C[C@@H]1CCC(=C(C)C)C(=O)C1	['mint', 'dry', 'woody']
CC(CC=O)Sc1ccoc1C	['meat', 'roasted']
CSc1cnccn1	['earthy', 'nut', 'sulfuric', 'ethereal']
C=C(C)[C@@H]1CC[C@H](C)C2=C(C1)[C@@H](C)CC2=O	['woody', 'pepper']
CC(=O)CC/C=C(\C)CC/C=C(\C)CCC=C(C)C	['floral', 'sweet', 'wine']
CCCCC/C=C\CCC(=O)OCC	['floral', 'fruity', 'pear']
CCc1cncc(n1)C	['cacao', 'coffee', 'nut']
CCCCCCCCCC(=O)OCC=C	['fatty', 'tropicalfruit']
CCC(=O)S1=CNCC1	['bread', 'roasted', 'nut']
CC(C)C1C=CC(=CC1)C	['mint']
CC(=O)C1CC=C(C)C1(C)C	['fatty', 'herbal', 'woody', 'sweet', 'camphor']
CCCCCCO	['fatty', 'fruity', 'wine']
CCC=S	['alliaceous']
CC/C=C/CCC1(C)CCC(=O)O1	['floral', 'coconut', 'jasmin']
CC=CSCCC	['alliaceous']
CC1C(=O)C2CC1C(C)(C)C2	['herbal', 'camphor']
CC/C=C\CCOC(=O)c1ccccc1	['green', 'herbal', 'woody', 'balsamic', 'sweet']
CC1COC(c2ccc(c(c2)OC)O)O1	['vanilla', 'cacao', 'dairy', 'powdery']
Cc1ccc(cc1)OCCO	['jasmin', 'animalic']
C=C(C)C1CC=C(C)C(OC(=O)CC)C1	['fruity', 'sweet', 'mint']
CC(C)=C1CCC2(C)OC2C1=O	['apple', 'mint', 'herbal']
O=C(O)[C@@H]1C[C@@H](O)CN1	['odorless']
CC1(C)C2CCC1(C)C(C2)OC(=O)c1ccccc1	['balsamic', 'resinous', 'herbal']
CC(O)C(N)C(=O)O	['sweet']
CC(CC(=O)C(=O)C)C	['resinous', 'caramellic', 'fruity', 'burnt']
CCOC(CC(CCCC(O)(C)C)C)OCC	['floral']
CCC(=O)OCC(OC(=O)CC)C	['fresh', 'fruity']
CC(CCC=C(C)C)CCOC(=O)C(C)C	['waxy', 'citrus', 'green', 'tropicalfruit', 'rose']
CCCC(=O)OC(C)(C)C1CC=C(C)CC1	['sour', 'rose', 'fruity', 'balsamic']
CC(S)CS	['sulfuric']
CCOC(CC)(OCC)C=CC1C(C)=CCCC1(C)C	['woody', 'floral', 'herbal']
O=C(c1ccccc1N)OC/C=C/c1ccccc1	['balsamic']
CCCCCCC(=O)OC/C=C(\C)/CCC=C(C)C	['floral', 'cognac']
CCCCCCCCCC(C)=O	['rose', 'fatty', 'fruity', 'orange']
CCCc1cc(c(c(c1)OC)O)OC	['phenolic']
Cc1nccnc1CCC	['nut', 'green']
CCCC(C(=O)CCC)O	['sweet', 'pungent', 'nut']
CCCC(=O)OCCC(C)CCC=C(C)C	['sweet', 'citrus', 'floral', 'green']
CSCCC(C)=O	['earthy', 'vegetable', 'cheese']
C/C=C\CCCO	['green', 'fruity', 'vegetable']
Cc1ccc(c(c1)OC)O	['vanilla', 'smoky', 'clove', 'leather']
C=CC1(C)CCC(COC(C)=O)C(C)(C)C1C(=C)C	['fruity', 'sweet', 'citrus']
CC(=O)OCC[C@@H]1CC=C(C1(C)C)C	['fresh', 'coniferous', 'camphor']
CCCC/C=C/C(O)C	['ethereal', 'fruity']
O=C(C(C)C)/C=C/C1C(=CCCC1(C)C)C	['woody', 'floral']
c1ccc(cc1)C(=O)O	['balsamic']
CCCCC(OC)OC	['green', 'fruity', 'ethereal', 'cognac']
C=CCOCCO	['mushroom']
CCC(=CC)C=O	['animalic', 'fruity']
CC(CCC(=O)O)C	['sour', 'cheese']
CC(=CCC/C(=C/CC/C(=C/COC(=O)C)/C)/C)C	['waxy']
C=CCSSSCC=C	['roasted']
CC1COC(C(C)c2ccccc2)O1	['grass', 'mushroom', 'meat']
CCCCCC/C=C/C(=O)OCC	['green', 'fruity', 'fatty', 'pear', 'waxy']
CCCCCC(CC)OC(=O)C	['green', 'waxy', 'aldehydic', 'fatty', 'citrus', 'mint', 'anisic']
C[C@H]1CC[C@H](C(=O)C1)C(C)C	['cooling']
CC(=O)OCCCCOC(C)=O	['fruity', 'sweet', 'ethereal']
CC([C@H]1CC[C@@H](C(=O)C1)C)C	['mint']
CC1=C(C)C(=O)CC1	['caramellic', 'roasted', 'fruity', 'burnt']
COc1ccc(cc1C)C	['phenolic', 'spicy']
C=CC(=CCC=C(C)CCC=C(C)C)C	['lemon', 'herbal', 'floral', 'resinous', 'pungent', 'violetflower']
COCCC(C)(C)S	['sulfuric', 'blackcurrant']
CCCCCC/C(=C/C(=O)O)/C	['animalic', 'sour', 'fatty']
OCC(O)/C(O)=C/c1ccccc1	['almond']
Cc1ccc(c(c1)O)C	['phenolic', 'medicinal', 'floral', 'smoky', 'leather']
CC1=CC[C@H](CC1)C(C)(C)S	['grapefruit']
O=C1CCCCCCCCOCCCCCCO1	['musk']
O=C1/C(=C\c2ccccc2)/C2C(C1(C)CC2)(C)C	['odorless']
C=CCOc1ccccc1OC	['smoky', 'woody', 'chemical', 'sweet', 'spicy']
Cc1ccc2c(c1)occ2C	['oily', 'chemical', 'burnt', 'sweet']
C=C1CC[C@H]2C[C@@H]1C2(C)C.Cc1ccc(cc1)C(C)C.O=CC1=CCC(=CC1)C(C)C.O=Cc1ccc(cc1)C(C)C	['spicy', 'resinous', 'spicy']
CC(C)=CC(=O)OCCc1ccccc1	['green', 'wine']
Cc1ccc(C(=O)C)o1	['musty', 'nut', 'grass', 'coconut', 'vanilla']
CC(C)c1ccc(cc1)CC(C)C=O	['floral', 'fresh', 'green', 'fruity', 'musty', 'green']
CCSC(C)=O	['sulfuric', 'meat']
C=CCOC(=O)COc1ccccc1	['honey', 'fruity', 'sweet']
Cc1cccnc1	['green', 'earthy', 'tobacco']
CCCCC1COCC(C)C1OC(C)=O	['floral', 'mushroom', 'jasmin']
CCCCCCCCCC(C)CC#N	['orange', 'green', 'fresh', 'rancid', 'sulfuric', 'watery', 'clean', 'oily']
CCCCCCCCCCCC(OCCCCCC)OCCCCCC	['green', 'fatty', 'waxy']
CCCCCC(OCCCC)OCCC(C)C	['green', 'oily', 'apple', 'cognac']
CCOc1cc(ccc1OC(=O)C)C=O	['vanilla', 'dairy']
c1cc(ccc1CO)O	['fruity', 'almond', 'sweet', 'coconut']
OCc1ccc(cc1)OC	['sweet', 'resinous', 'fruity']
C/C=C(\C)C(=O)OCc1ccccc1	['rose', 'mushroom']
CC(=C1C[C@]23[C@@H](C)CC[C@H]2C(=C[C@@]1(O)O3)C)C	['fresh', 'fatty']
CCCC(=O)OCCOc1ccccc1	['honey', 'fruity', 'floral']
C/C=C/C(=O)[C@@H](C)CC	['nut', 'metallic', 'fatty']
CCC(C)CCC(C)(O)CC	['floral', 'sweet']
OCCCc1ccc(cc1)OC	['cinnamon', 'floral']
CCc1c(C(=O)C)nccn1	['earthy', 'nut']
COc1cccc(OC)c1	['earthy', 'sweet', 'nut']
CCCCCCCOC(=O)/C=C/C	['fruity', 'oily', 'floral']
CC/C=C\CCOC(=O)c1ccccc1N	['fruity', 'grape', 'sweet']
CC(C(=O)O)C.CCOc1cc(C=O)ccc1[O-]	['caramellic', 'vanilla', 'liquor', 'dry']
CC(=O)OC1(C)[C@@H](C)C(=O)O[C@@H]2CCN3[C@@H]2C(=CC3)COC(=O)[C@]1(C)O	['sulfuric', 'herbal', 'floral']
C=C(C)[C@H]1CC[C@@H](C)[C@H](O)C1	['herbal', 'musty', 'mint']
O=CC(C1CCC(=CC1)C)C	['herbal', 'citrus']
COC(=O)c1ccccc1NC(C)=O	['grape']
O=Cc1cccc(c1)C	['sweet', 'spicy', 'almond']
C/C=C/C(=O)OCC/C=C/CC	['green', 'fruity', 'apple', 'tropicalfruit']
CCC(=O)CCC1C(=CCCC1(C)C)C.C#CCO	['ambergris', 'animalic', 'dry', 'ambery', 'fresh', 'metallic']
COC(=O)CC(C)CCC=C(C)C	['apple', 'green', 'waxy', 'floral', 'wine']
CC/C=C/CCOC(=O)c1ccccc1O	['green', 'woody', 'balsamic', 'floral', 'sweet']
CCCOC(=O)C(CC)C	['apple']
CC/C=C\CC(=O)OCC	['apple', 'pear', 'tropicalfruit']
CC1(C)CC(=O)C2C(C)(C1=O)O2	['sweet', 'camphor']
CC(c1nccnc1)C	['musty', 'coffee', 'cacao']
CCCCCCCCCC(=O)OC(C)CCC	['oily', 'fruity', 'cognac', 'sweet']
CC(C)=CC=O	['fruity', 'spicy', 'almond', 'nut']
CCC(=O)Nc1ccccc1C(=O)OC	['sweet', 'resinous', 'floral', 'orange', 'grape']
CCc1ccc(cc1)OC	['anisic']
COc1ccc(cc1)CC(C(=O)C)C	['resinous', 'berry']
CC(=CCCC(=CC(=O)O)C)C	['dry', 'grass', 'sour', 'overripe', 'body']
Cc1ccc(cc1)Oc1ccccc1	['whiteflower', 'rose']
CC(=O)CC(c1ccccc1)(C)C	['resinous', 'floral', 'woody', 'ethereal']
CCNC(=O)C1CC(C)CCC1C(C)C	['odorless']
C/C(=C\CC)/C(=O)O	['sour', 'berry', 'cooked']
CC(C)COC(=O)CC(C)SC	['pungent', 'dry', 'berry']
C=C1C2CCC(C2)C1(C)C	['camphor', 'cooling', 'resinous', 'citrus', 'green', 'spicy']
CC(=O)OCC1=CCC(CC1)C(=C)C	['herbal', 'fruity', 'resinous', 'spicy']
Cc1c(C)nccn1	['musty', 'nut', 'body', 'cacao', 'powdery', 'earthy', 'coffee']
CC(C)=CCCC(C)(O)C1CO1	['fresh', 'woody', 'floral', 'sweet', 'mint']
Oc1cc(O)c2c(c1)OC(C(C2)OC(=O)c1cc(O)c(c(c1)O)O)c1cc(O)c(c(c1)O)O	['green', 'herbal', 'powdery', 'grass']
CC(CCCCCCCCCCOC(/C=C(/CCC=C(C)C)\C)OCCCCCCCCCCC(C)C)C	['woody', 'lemon', 'ethereal']
CCCc1ccccc1O	['spicy', 'smoky', 'phenolic', 'balsamic', 'medicinal']
CCCC(CCOC)[SH]=C(O)OCC	['roasted', 'coffee', 'tropicalfruit', 'blackcurrant', 'sulfuric']
CCCCCCC1C=CC(=O)O1	['dairy', 'coconut', 'mushroom']
CC(C)=CCC/C(C)=C/CC1CCCC1=O	['fruity', 'fresh']
O=C(CO)[C@@H](O)[C@H](O)[C@H](O)CO	['sweet']
SCCCCS	['burnt', 'sulfuric', 'meat']
CC/C=C/CC/C=C/C=O	['green', 'fatty', 'vegetable', 'cucumber', 'leaf']
COC(=O)c1ccccc1OC	['herbal', 'floral', 'blackcurrant', 'berry', 'grape']
CC/C=C\CC(=O)C=C	['geranium', 'metallic']
CCC(C(=O)C)C	['fresh', 'fruity', 'ethereal', 'spicy']
C=Cc1ccc(OC)c(OC)c1	['vegetable', 'smoky', 'earthy', 'phenolic', 'medicinal', 'sweet']
CCCC=CCCCCC(=O)O	['butter']
CCCCCC(=O)OCC/C=C\CC	['pear', 'green']
CCC(C)CS	['sulfuric']
CC1=C(O)C(=O)CO1	['caramellic', 'roasted', 'burnt', 'sweet']
CCOC(C)OC(=O)C	['fresh', 'blueberry']
CC1=CC(=O)CCC1	['caramellic', 'mint', 'musty', 'nut']
O=CC1C(C)CCC2C1C2(C)C	['resinous', 'herbal', 'citrus', 'coniferous']
C=CCOC(=O)CCC1CCCCC1	['tropicalfruit', 'apple', 'waxy']
CCOC(=O)c1ccccc1NC(C)=O	['citrus', 'fruity', 'grape', 'floral']
CCCCCC(=Cc1ccccc1)COC(=O)C	['balsamic', 'jasmin']
C/C(=C\CC)/C=O	['pungent', 'fresh', 'herbal', 'fruity', 'floral']
C=C(C)C1CC=C(CC1)C=O	['lemon', 'resinous', 'spicy', 'cinnamon', 'clove', 'orange']
CCCCC/C(C=O)=C/c1ccccc1	['floral', 'jasmin']
CCCCCCCCC(O)C(=O)OC(=C(C)C)C(O)CO	['fatty', 'sweet']
CC1=CC=CC(C)(C)CC1=O	['mint']
CC/C=C\CCCC(=O)OC	['sweet', 'fruity', 'woody', 'dairy']
CCOc1cc(C=O)ccc1O[C@@H]1O[C@H](CO)[C@H]([C@@H]([C@H]1O)O)O	['odorless']
CCCC(=O)OCC(C)O	['fruity', 'ethereal']
CCCCCCCCC(=O)CC	['waxy', 'fruity', 'oily']
CCC(O)c1ccccc1	['balsamic', 'floral', 'rose']
c1ccc(cc1)CCOC(=O)Cc1ccccc1	['honey', 'rose', 'green', 'fatty', 'powdery', 'cinnamon']
CC[C@@H](c1ccccc1)O	['floral']
C1CCC2C(C1)CCC(=O)O2	['sweet', 'herbal', 'vanilla', 'green', 'grass', 'woody']
c1cc(c(cc1C(=O)O)O)O	['phenolic', 'balsamic']
CCCCCC(OC(=O)CCC)C=C	['resinous', 'mushroom', 'butter']
CSSc1ccccc1	['pungent']
C/C=C/C(=O)OCc1ccccc1	['spicy', 'herbal']
CC1(C)[C@@H]2CC[C@@]1(C)C(=O)C2	['camphor', 'medicinal', 'cooling', 'green']
CCC(O)(C)C	['ethereal', 'apple']
CC(=O)C(C)C(C)=O	['fruity', 'burnt']
O=Cc1cccc2c1cccc2	['spicy', 'almond']
O[C@H]1CC2CC1C(=C)C2(C)C	['resinous', 'coniferous', 'camphor']
CC1=CC2C3CC(CC3O)C2C1C	['camphor', 'earthy', 'musk', 'earthy']
CC(=O)OC1CC2CC1C1C2C=CC1	['green', 'woody', 'sweet', 'anisic']
CCCCCCCCCCCCCC(=O)CC(=O)OCC(CO)O	['lemon', 'herbal']
OCC(CO)(CO)N	['odorless']
CCCCCCOC(CCCC)OCCCCCC	['green', 'fermented', 'alcoholic']
C=C/C(=C/CCC(=C)C)/C	['fruity', 'floral', 'watery', 'clean']
CC/C=C/COC(=O)CCCCC	['green', 'fruity', 'banana', 'waxy', 'tropicalfruit']
CCCOC(=O)CCCCC(=O)OCCC	['odorless']
CC/C(C)=C/CC/C(C)=C/C=O	['citrus', 'fruity', 'fresh', 'lemon', 'herbal']
CCC(C)(CCc1ccccc1)OC(=O)C	['whiteflower', 'hyacinth', 'green', 'herbal', 'fruity']
CCCCC=COC(=O)c1ccc(OC)cc1	['green', 'fruity', 'anisic', 'floral']
Cc1cnc(SCc2ccco2)cn1	['coffee', 'roasted', 'meat']
C=CCOC(=S)C(C)C	['fruity', 'tropicalfruit']
Cc1cccnc1C	['roasted']
C[C@@H]1CC(C)(C)CC(=O)C1=O	['caramellic', 'musty', 'sweet']
CC/C=C\CCOC(C)OCC/C=C\CC	['green', 'herbal', 'vegetable', 'sweet']
C=CCCC(=O)C1CCCC(C)(C)C1	['green', 'resinous', 'tropicalfruit', 'herbal', 'balsamic', 'resinous']
CCC=CC=CCO	['cheese', 'almond']
CCCCCCCCC=CCCCCCCCC=O	['fatty']
OCCCCC(CO)O	['odorless']
C=C1[C@@H]2CC[C@H](C1(C)C)C2	['syrup', 'camphor', 'coniferous']
[truncated: 5,376 more rows]

## Sheet: Subset-IGD
SUD Dataset
smile	Odor
CCOC(=O)[C@@H]([C@H](C(=O)OCC)O)O	['wine', 'fermented']
Cc1cccc2c1cccc2	['camphor']
Cc1cccc2ccccc12	['camphor']
CC(C)=CCCC(C)CC1OCC(C)O1	['green', 'floral', 'herbal']
C=Cc1ccc(cc1)Br	['cinnamon', 'balsamic', 'floral']
CC(C)C1=CC(=O)C(C)CC1	['mint']
CCOc1ccc(O)cc1	['herbal', 'anisic', 'smoky', 'sweet']
C1C=C(C(=O)C1)O	['syrup']
COc1ccc(COC=O)cc1	['spicy', 'green', 'vanilla', 'floral', 'sweet']
CC(c1ccc(c(c1)O)C)C	['spicy', 'herbal', 'phenolic']
CC(C)c1ccc(C)c(c1)O	['cooling', 'camphor', 'smoky']
Cc1ccc(C(C)C)cc1O	['smoky', 'herbal', 'phenolic', 'medicinal']
COC(=O)c1ccccc1C(=O)OC	['sweet', 'resinous', 'fruity']
CC(=O)OC(C(Cl)(Cl)Cl)c1ccccc1	['rose', 'powdery']
C=CCSC(=O)CC	['fresh', 'alliaceous', 'green', 'chemical']
c1ccc(cc1)/C=C/C(=O)c1ccccc1	['floral', 'balsamic', 'herbal']
O=C(c1ccccc1)/C=C/c1ccccc1	['resinous']
CCCCCCC(=O)CC	['fruity', 'green', 'herbal', 'grass']
c1ccc(cc1)CCCO	['cinnamon', 'fruity', 'floral', 'honey', 'balsamic']
CCC(O)c1ccccc1	['balsamic', 'floral', 'rose']
CC1CCC(=O)CC1	['anisic', 'musty', 'mint']
Cc1ccc(CO)o1	['caramellic', 'fermented', 'almond', 'sweet']
O=C(CO)[C@@H](O)[C@H](O)[C@H](O)CO	['sweet']
CSc1ccccc1O	['meat', 'alliaceous']
CC(=C)CCC=C(C)C	['pungent', 'chemical', 'terpenic']
CC(=O)O[C@H]1CC[C@@H](CC1)C(C)(C)C	['woody']
OCC1CCC=CC1	['oily', 'herbal', 'fermented']
COC(=O)CCC(=O)OC	['green', 'fruity', 'ethereal', 'wine']
CCCCCCC(C)O	['green', 'earthy', 'musty', 'floral', 'leaf']
O=C(O)CCC(=O)O	['odorless']
CC(C)[C@H]1CC[C@@H](C)CC1=O	['mint']
CCCCC/C=C/CCO	['green', 'waxy', 'melon', 'cucumber']
C1CCC(CC1)CC(=O)O	['sharp', 'sour', 'cheese', 'powdery', 'honey']
OC(=O)CC1CCCCC1	['sour', 'pungent', 'honey', 'syrup', 'cacao']
O=C(O)CC1CCCCC1	['caramellic', 'honey', 'waxy', 'cheese', 'butter']
CCCCCCC(C)=O	['apple', 'green', 'fatty', 'fruity', 'cheese']
CCCCOC(=O)CC	['ethereal', 'fruity', 'banana']
CCC(=O)OC(COC(=O)CC)COC(=O)CC	['odorless']
CCC(=O)OCC(COC(=O)CC)OC(=O)CC	['fruity', 'sour']
c1ccc(cc1)CN=C=S	['herbal', 'musty', 'medicinal', 'spicy', 'oily']
S=C=NCc1ccccc1	['spicy', 'sulfuric', 'vegetable']
CCc1ccc(O)cc1	['woody', 'phenolic', 'animalic']
c1cc(ccc1C=O)O	['almond', 'balsamic', 'vanilla', 'honey', 'metallic']
O=Cc1ccc(cc1)O	['odorless']
O=Cc1ccc(O)cc1	['phenolic', 'almond', 'woody', 'balsamic', 'nut']
CC1=CC(=O)[C@H]2C[C@@H]1C2(C)C	['camphor', 'spicy']
CCCCCC(=O)OC	['fruity', 'apple', 'ethereal']
CC(=O)OC(C)(C)C	['fruity', 'ethereal', 'chemical']
CC(C)(C)C1CCC(CC1)O	['musk', 'earthy', 'musty', 'camphor', 'leather']
CC(C)CCCCO	['alcoholic', 'oily', 'fermented']
CCCCCCC/C=C/C(=O)OC	['green', 'fruity', 'fatty', 'pear', 'tropicalfruit']
CC(OCC(C)C)OCC(C)C	['fresh', 'ethereal', 'fruity']
CC(C)COC(C)OCC(C)C	['green', 'fermented', 'alcoholic', 'ethereal']
CC(C1CCC(=O)CC1)(C)C	['musk', 'earthy', 'mint', 'alcoholic']
CCCCCC(=O)CSCCC	['grapefruit', 'floral', 'sweet', 'blackcurrant', 'jasmin']
CC(=CC1CC(=CCO1)C)C	['whiteflower', 'grass', 'earthy']
CC(=CC1OCC=C(C1)C)C	['fresh', 'rose', 'green', 'mint']
CC(C)=CC1CC(C)=CCO1	['green', 'floral']
CCCCCCC(=O)OC	['apple', 'green', 'fruity', 'waxy', 'berry']
COc1ccc(cc1)C=O	['sweet', 'anisic']
COc1ccc(C=O)cc1	['vanilla', 'fruity', 'herbal', 'anisic', 'floral', 'sweet']
CC(C)(C)c1ccc(cc1)O	['earthy', 'leather']
CC(C)(C)c1ccc(O)cc1	['phenolic', 'leather']
CC(CC(=O)OC1CCCCC1)C	['fruity', 'cheese']
CC(C)CC(=O)OC1CCCCC1	['apple', 'banana', 'berry']
COC(=O)c1ccccc1OC	['herbal', 'floral', 'blackcurrant', 'berry', 'grape']
COC(=O)c1ccccc1OC	['herbal', 'floral', 'blackcurrant', 'berry', 'grape']
COc1ccccc1C(=O)OC	['herbal', 'hyacinth', 'blackcurrant']
COc1ccccc1C(=O)OC	['herbal', 'hyacinth', 'blackcurrant']
CC(=O)c1ccncc1	['fruity', 'nut']
CC(CC(=O)Cc1ccccc1)C	['resinous', 'burnt', 'fruity']
CC(C)CC(=O)Cc1ccccc1	['sweet', 'woody', 'fruity', 'spicy', 'burnt']
CC1=CC[C@H](CC1)C(C)(C)O	['floral', 'terpenic']
CC1=CC[C@H](CC1)C(O)(C)C	['resinous', 'floral', 'coniferous']
C=C(C)C1CCC(C)(O)CC1	['sour', 'herbal', 'woody', 'sweet']
C=CCOCC	['sharp', 'ethereal']
C/C(=C\CC)/C(=O)O	['sour', 'berry', 'cooked']
CC(C)[C@@H]1CC[C@@H](CC1)CO	['fresh', 'clean', 'sweet', 'floral', 'lily', 'resinous', 'spicy', 'grass']
OC[C@@H]1CC[C@@H](CC1)C(C)C	['fresh', 'herbal', 'floral', 'spicy']
C=C(C)CC(=O)C	['pungent', 'vegetable']
C[C@H]1CC[C@H](C(=O)C1)C(C)C	['cooling']
CC(C)[C@@H]1CC[C@H](C)CC1=O	['mint']
CC(CC/C=C/C(=O)C)C	['fruity', 'fresh', 'mushroom']
CC(C)CC/C=C/C(=O)C	['fruity', 'floral']
CC(=O)/C=C/CCC(C)C	['green', 'oily', 'fatty', 'earthy', 'meat', 'nut']
Cc1cc(cc(C)c1C(=O)C)C(C)(C)C	['dry', 'green', 'resinous', 'rose', 'musk', 'floral']
CC(=O)c1c(C)cc(cc1C)C(C)(C)C	['dry', 'rose', 'green', 'resinous', 'musk', 'orange']
CCC(=O)OC(C)(C)Cc1ccccc1	['jasmin', 'green', 'herbal']
Cc1ccc(c(c1O)C)C	['phenolic', 'spicy']
CC(C)C(C)C(C)(C)O	['earthy', 'camphor']
C=CC(C)O	['green', 'fermented']
CCCC(=O)CCC	['green', 'fruity', 'pungent']
c1ccc(cc1)C(=O)O	['balsamic']
OC(=O)c1ccccc1	['odorless']
O=C(O)c1ccccc1	['balsamic']
CC/C=C(/C=O)c1ccccc1	['honey', 'floral']
CCCCCCCCCCCCCCC1CCC(=O)O1	['fatty', 'waxy']
CCc1c(c(=O)cco1)O	['berry', 'syrup']
CCC(C)C(C)O	['alcoholic', 'ethereal', 'green', 'fruity']
CCCC(=O)OCc1ccc(OC)cc1	['fruity', 'plum', 'floral', 'sweet']
CCC=CCC(=O)O	['fruity', 'cheese']
CCC(C(=O)C)C	['fresh', 'fruity', 'ethereal', 'spicy']
CCC(C)C(C)=O	['fruity', 'fermented']
O=CC1CC(=CC(C1C)C)C	['green', 'herbal', 'lemon']
CC1=CC(C)C(C)C(C1)C=O	['fresh', 'musty', 'leaf', 'clean', 'herbal']
CCOC(=O)CCC(=O)OCC	['green', 'grape', 'ethereal', 'wine']
CCCC/C=C/CC(=O)OC	['fruity', 'green', 'herbal']
COc1ccc(c(c1)C=O)O	['vanilla', 'medicinal']
CC(=O)OC[C@@H](OC(C)=O)[C@@H](OC(C)=O)[C@H](OC(C)=O)[C@H](C=O)OC(C)=O	['odorless']
COc1cccc(c1C(=O)O)OC	['sour', 'spicy']
C/C=C/c1cc(OC)c(cc1OC)OC	['cinnamon']
CCCCCCCCC(=O)OCC	['oily', 'fatty', 'grape', 'waxy', 'cognac', 'nut']
c1ccc(cc1)CC(=O)C(=O)O	['honey', 'sour', 'almond', 'grass', 'phenolic']
O=C(C(=O)O)Cc1ccccc1	['balsamic', 'sour']
CCC(=O)C(=O)O	['fruity', 'caramellic', 'dairy']
CCc1ccc(cc1)OC	['anisic']
CCc1ccc(OC)cc1	['anisic', 'tobacco', 'phenolic', 'nut']
CCCCCCCCC1CCCC(=O)O1	['fatty', 'dairy', 'butter']
Oc1ccc(cc1)O	['phenolic', 'earthy', 'leather']
Cc1ncc(nc1)C	['coffee', 'cacao', 'nut']
Cc1cnc(C)cn1	['nut', 'cooked', 'earthy']
CC(=CCCC(=CCCC(=O)C)C)CCC=C(C)C	['wine', 'floral']
CC(=CCCC(=CCCC(=CCCC(=O)C)C)C)C	['wine', 'floral', 'dairy']
CC(=O)CC/C=C(\C)CC/C=C(\C)CCC=C(C)C	['floral', 'sweet', 'wine']
CC(=CC(O)C)C	['fresh', 'ethereal', 'fermented']
c1cc(ccc1CO)O	['fruity', 'almond', 'sweet', 'coconut']
OCc1ccc(O)cc1	['fruity', 'phenolic', 'medicinal', 'sweet', 'nut']
CC(=O)OCCOc1ccccc1	['fruity', 'floral', 'herbal']
C1CC(=N[C@@H]1C(=O)O)O	['sweet', 'ethereal']
CCCCCC[C@@H](C)O	['dairy', 'cucumber', 'sour']
C=CC(O)(C)C	['fresh', 'ethereal']
C=CC(C)(C)O	['earthy', 'oily']
COc1ccc(c(c1)O)C(=O)c1ccccc1	['sweet', 'resinous']
C=CCOCCO	['mushroom']
C=CCSSCC=C	['pungent']
C=CCSSC	['alliaceous', 'green']
CC(C)Cc1c(nccn1)OC	['green', 'floral', 'pepper', 'green', 'resinous']
COc1nccnc1CC(C)C	['green', 'floral', 'pepper']
c1cscc1S	['cooked', 'meat', 'alliaceous']
Sc1ccsc1	['sulfuric', 'meat']
CCC1CCCC(=O)O1	['coconut']
CCCO	['alcoholic', 'fermented', 'liquor', 'sweet', 'pear']
CCCSSC	['spicy', 'sulfuric', 'alliaceous', 'vegetable', 'earthy']
C=C(C)c1ccccc1	['herbal']
c1cc(S)sc1	['burnt', 'caramellic', 'coffee']
CC(S)c1cccs1	['burnt', 'coffee']
CCCC(C)(C)O	['alcoholic', 'fermented', 'mint', 'camphor']
CC(=O)CC(C)(C)O	['fruity', 'fresh', 'mint']
CC(S)CS	['sulfuric']
CSc1cncc(C)n1	['burnt', 'roasted', 'nut', 'meat']
CC1OC(=O)C(=C1C)O	['syrup', 'balsamic', 'gourmand']
CC1=C(C(=O)OC1C)O	['syrup', 'clean']
OCC(O)C(O)C(O)C(O)CO	['odorless']
CC1=C(O)C(=O)C(O)CO1	['caramellic']
CCCC(=O)Oc1cccc2c1cccc2	['balsamic']
CC(=O)c1ccccc1	['cherry', 'pungent', 'sweet']
COc1cc(CC=C)cc(c1O)OC	['spicy']
C=CCc1cc(c(c(c1)OC)O)OC	['smoky', 'meat', 'phenolic', 'sweet', 'woody']
C=CCc1cc(OC)c(O)c(OC)c1	['spicy', 'burnt', 'phenolic', 'smoky', 'meat']
CC(=O)/C=C/c1ccco1	['spicy', 'vanilla', 'cinnamon', 'woody', 'sweet']
CCc1cnc(CC)cn1	['earthy', 'musty', 'nut']
CCCCC1CCCC(=O)O1	['resinous', 'fruity', 'coconut', 'dairy']
CCCC[C@@H](C)O	['mushroom', 'musty', 'oily']
CC(=O)OCc1ccco1	['fruity', 'banana', 'floral', 'ethereal']
OC(=O)C1CCCCC1	['sour', 'pungent', 'balsamic']
C1CCC(CC1)C(=O)O	['tropicalfruit', 'sour', 'metallic', 'cheese']
O=C(O)C1CCCCC1	['fruity', 'cheese']
c1cc(c(cc1C=O)O)O	['dry', 'medicinal', 'almond']
CCCC1NCCS1	['caramellic', 'green', 'bread', 'pungent']
CCOC(=O)c1ccco1	['fruity', 'burnt', 'floral']
CC/C=C/CC=O	['apple', 'green', 'fresh', 'pungent', 'grass', 'leaf']
CCCc1ccc(O)c(OC)c1	['spicy', 'balsamic', 'sweet']
CCC(=O)OCc1ccco1	['green', 'fruity', 'banana', 'pear']
CCCCC(=O)OCCC	['apple', 'ethereal', 'fruity', 'wine']
C=C1CCC2OC2(C)CCC2C1CC2(C)C	['woody', 'tobacco', 'dry']
CCc1ccc(O)c(OC)c1	['spicy', 'vanilla', 'phenolic', 'smoky']
CCCC(=O)OCc1ccco1	['green', 'fruity', 'grape']
OCCC(C)C	['fresh', 'ethereal', 'alcoholic', 'fermented']
CC(C)CCO	['alcoholic', 'pungent', 'ethereal', 'cognac', 'banana']
SCCC(C)C	['sulfuric', 'fermented', 'burnt']
CC(C)CCS	['alliaceous', 'green']
C=C(C)[C@H]1CC(=O)[C@@]2(C)O[C@H]2C1	['ethereal']
C=C(C)[C@@H]1CC[C@@H](C)C(=O)C1	['herbal']
CC(=C)[C@@H]1CC[C@H](C(=O)C1)C	['herbal']
CC(=O)CC(=O)C	['resinous', 'smoky', 'burnt', 'woody', 'fruity']
CCSCC	['ethereal', 'sulfuric']
CCCC(=N)O	['nut']
C=CCO	['spicy', 'sulfuric']
CCCCCCCS	['alliaceous']
C#CCO	['geranium']
CC(CC(=O)O)CC(C)(C)C	['sour']
O=C/C=C/c1ccco1	['spicy', 'nut']
CCCCCC=O	['green', 'fatty', 'fruity', 'grass']
CC(=O)/C(C)=C\c1ccccc1	['fruity', 'caramellic', 'sweet', 'berry']
CC(=O)OC(O)CC(C)CCC=C(C)C	['green', 'floral']
O=CC=O	['burnt', 'caramellic']
Cn1c(=O)c2c(ncn2C)n(C)c1=O	['odorless']
Cc1ccc(c(c1)C(=O)C)O	['sweet', 'floral', 'herbal']
O=C1C=CCCC1	['green', 'roasted', 'mint']
CC(C)C1CCC(CC1)O	['leather', 'berry', 'rose', 'grass', 'musty', 'metallic']
CC(C1CCC(CC1)O)C	['floral', 'geranium']
COC(C(c1ccccc1)C)OC	['leaf', 'rose', 'mushroom']
COC(C(c1ccccc1)C)OC	['leaf', 'rose', 'mushroom']
CC(c1ccccc1)C(OC)OC	['hyacinth', 'leaf', 'mushroom', 'nut']
CC(c1ccccc1)C(OC)OC	['hyacinth', 'leaf', 'mushroom', 'nut']
CC(=O)Cc1ccccc1	['resinous', 'fruity']
CC(=O)Cc1ccccc1	['resinous', 'fruity']
CCCC(=O)OC(CC)C	['apple', 'banana', 'butter']
CCCC(=O)OC(C)CC	['apple', 'fruity', 'banana', 'pear', 'sweet']
CCC=C(C)C=O	['pungent', 'fruity', 'sweet', 'ripe', 'aldehydic']
CC/C=C(\C)C=O	['green', 'fruity', 'pungent']
CCCC(O)CC	['fermented', 'medicinal', 'alcoholic']
CCCCCC(=O)OCC	['fruity', 'banana', 'pear', 'tropicalfruit']
CC(=CCc1c(ccc2ccc(=O)oc12)OC)C	['dry', 'musty', 'herbal']
CSS(=O)(=O)C	['pungent', 'roasted']
CSS(C)(=O)=O	['roasted', 'alliaceous', 'pungent']
C=CCOC(=O)CCCCC	['fatty', 'fruity', 'wine']
CCCCCC/C=C/C(C)=O	['green', 'fruity', 'fatty', 'waxy', 'jasmin', 'butter']
C1/C=C\CCCCCC(=O)OCCCCCCC1	['animalic', 'musk', 'ambrette']
CC=C(C)C(=O)OCc1ccccc1	['mushroom', 'green']
COC=O	['plum', 'ester']
CCCCCCCCC	['chemical']
CCCC(=O)OC	['apple', 'ethereal', 'fruity', 'fermented', 'butter']
CCCC=O	['green', 'fruity']
CC(=O)OCc1ccccc1	['fruity', 'floral', 'sweet', 'jasmin']
CCSSC	['alliaceous', 'sulfuric']
CC/C=C/CCOC(=O)c1ccccc1O	['green', 'woody', 'balsamic', 'floral', 'sweet']
COC(=O)COc1ccccc1	['medicinal', 'fruity']
CC(c1ccccc1)C(=O)O	['sour', 'balsamic']
O=C(O)CCc1ccccc1	['balsamic', 'sweet']
CC(=C[C@@H]1C[C@H](C)CCO1)C	['geranium', 'powdery', 'metallic']
CC(C)=CCc1occc1C	['lemon', 'citrus']
CCCCC(=O)OCc1ccco1	['fruity', 'apple', 'caramellic']
C/C=C/C=O	['spicy', 'sharp']
CC/C=C\CCOC(=O)CCC	['green', 'fruity', 'wine', 'butter']
C1CCNC1	['chemical', 'seafood', 'rancid', 'sulfuric']
c1cnc(nc1)S	['sharp', 'green', 'alliaceous']
CC(=O)CCC(=O)O	['caramellic']
c1ccc(cc1)C(c1ccccc1)O	['grass', 'rose']
OC(c1ccccc1)c1ccccc1	['resinous', 'woody']
CC(=C/C=C/C(=O)C)C	['herbal', 'fruity', 'burnt']
COC(=O)CSC	['sulfuric', 'cooked', 'earthy', 'nut', 'tropicalfruit']
CCCCCCCCCCCCCCCCS	['fatty', 'sulfuric', 'meat']
C=C(C)C1CCC(C)CC1=O	['cooling', 'mint']
CCC(OCC)OCC	['apple', 'ethereal']
CCCCCC(CCCCC)O	['oily', 'fermented', 'fruity']
C=CCc1ccccc1O	['medicinal', 'phenolic', 'spicy']
CC1=CC[C@H](CC1)C(=C)C	['pungent', 'terpenic', 'fresh', 'herbal']
C=C(C)[C@H]1CC=C(C)CC1	['citrus', 'fresh', 'orange', 'sweet']
CCC(c1nccs1)C	['vegetable', 'caramellic', 'sulfuric']
CCC(C)c1nccs1	['green', 'herbal', 'vegetable', 'leaf']
CCOC(=O)CS	['green', 'fruity', 'alliaceous', 'sulfuric']
CC(C)CN=C=S	['green']
CC(Cc1ccc2c(c1)OCO2)C=O	['watery', 'grass', 'fresh', 'floral']
O=CC(Cc1ccc2c(c1)OCO2)C	['lily', 'resinous', 'fresh']
COc1ccccc1CO	['sweet', 'phenolic', 'floral']
CCCc1ccc(O)cc1	['phenolic', 'medicinal']
CCc1nc(C)cnc1CC	['green', 'cacao', 'coffee']
CCc1c(CC)nc(C)cn1	['earthy', 'nut', 'body', 'green', 'meat']
CCc1ncc(C)nc1CC	['roasted', 'meat', 'nut']
CCC1CCC(O1)CC	['ethereal', 'pungent', 'chemical', 'burnt']
CCC1CCC(CC)O1	['caramellic', 'herbal']
C=CCOC(=O)CC(C)C	['apple', 'cherry', 'fruity', 'berry', 'wine']
CCc1cnc(C)c(CC)n1	['nut', 'meat', 'vegetable']
COC(=O)C(C)(C)C	['fresh', 'fruity', 'herbal']
C=CC1(C)CCC(O1)C(O)(C)C	['musty', 'herbal', 'floral', 'citrus']
C=CC1(C)CCC(C(C)(C)O)O1	['musty', 'camphor', 'alcoholic']
C=CCc1cc2OCOc2c(c1OC)OC	['herbal', 'spicy']
C=CCc1cc2c(c(c1OC)OC)OCO2	['woody', 'spicy']
CCCCOC(C)=O	['fruity', 'banana', 'pear', 'sweet']
Cc1ccc(cc1)C(C)(C)O	['sweet', 'cherry', 'vanilla', 'floral', 'camphor', 'cooling']
Cc1ccc(cc1)C(O)(C)C	['herbal', 'earthy', 'citrus']
Cc1ccc(C(C)(C)O)cc1	['cherry', 'herbal', 'nut']
COc1cccc(OC)c1O	['woody', 'phenolic', 'medicinal', 'smoky']
CC/C=C\CC(=O)OC	['fruity']
COc1ccccc1C(C)=O	['earthy', 'phenolic', 'medicinal', 'musty', 'sweet']
CC(CC(=O)OCCc1ccccc1)C	['fruity', 'rose', 'balsamic']
S=C=NCCc1ccccc1	['vegetable', 'herbal', 'spicy', 'sulfuric', 'spicy']
CCCCCC(=O)c1ccco1	['green', 'fruity']
CC(CC(=O)OC/C=C/c1ccccc1)C	['balsamic', 'fruity']
CC(C)CC(=O)OC/C=C/c1ccccc1	['blueberry', 'spicy', 'melon', 'cherry', 'apple']
C=CC1(C)CCC(CC1C(=C)C)C(C)(C)O	['spicy', 'citrus', 'resinous']
C=C[C@]1(C)CC[C@@H](C(C)(C)O)C[C@H]1C(=C)C	['green', 'woody', 'floral', 'sweet']
C=CCCCC1CCCC(=O)O1	['sweet', 'nut']
CC(C)=CCCC1(C)C2CC3C(C2)C31C	['woody', 'sweet']
CC(C)(CCO)S	['roasted', 'sweet', 'vegetable']
CC(C)(S)CCO	['grapefruit', 'meat', 'sulfuric']
O=CCC(C)C	['lactonic', 'cacao']
CC(C)CC=O	['ethereal', 'aldehydic', 'cacao', 'lactonic']
CC(C)CCOC(C)=O	['pear']
CC(C)CCOC(=O)C	['banana', 'ripe', 'ester']
CC(CCOC(=O)C)C	['ester', 'pear', 'banana']
CC(=O)OCCC(C)C	['fruity', 'pear', 'sweet', 'banana']
C=C(C)[C@H]1CC=C(C)[C@@H](C1)O	['musk', 'chemical', 'mint']
CC(=O)C1=NCCS1	['earthy', 'bread', 'nut']
CCCCCC(OC(=O)CCC)C=C	['resinous', 'mushroom', 'butter']
CCCCCC(C=C)OC(=O)CCC	['fruity', 'whiteflower', 'butter', 'watery', 'metallic', 'mushroom']
CCCCC/C=C/COC(=O)CCC	['green', 'fruity', 'butter']
CC(=CCC/C(=C/C(=O)O)/C)C	['grass', 'floral', 'woody', 'resinous']
CC(C)=CCC/C(C)=C/C(=O)O	['citrus', 'green', 'fruity', 'fresh', 'herbal', 'woody', 'floral']
C=CC(=C)CC(CC(C)C)O	['lemon']
COc1ccccc1OC	['earthy', 'vanilla', 'phenolic', 'musty', 'sweet', 'nut']
OC(=O)C(O)C	['sour', 'burnt', 'caramellic']
CC(O)C(=O)O	['sour', 'butter']
CCCCCCCCCCCCCCCCCC(=O)OCC(CO)O	['odorless']
C/C=C(/C)C(=O)OCCC(C)C	['fruity', 'herbal', 'floral', 'wine']
CCCCCCCCCCCCCCCCCC(=O)OCCCC	['odorless', 'fruity', 'fatty']
CC[C@@H](c1ccccc1)O	['floral']
c1ccc2c(c1)nccn2	['coffee', 'cacao']
c1ccc2ncccc2c1	['tobacco', 'musty', 'sweet', 'animalic']
CC/C(C=O)=C/c1ccccc1	['spicy', 'oily', 'herbal']
CCCCCCC(O)C	['fresh', 'ethereal', 'oily']
CCCCCCCCO	['sweet', 'rose', 'waxy', 'orange']
c1ccc2c(c1)cccc2	['camphor']
c1ccc2ccccc2c1	['dry', 'camphor']
Cc1ccc(c(c1)C(C)(C)C)O	['medicinal', 'leather']
O=C(O)CC(O)C(=O)O	['odorless']
c1ccc2c(c1)cccn2	['chemical', 'tobacco', 'leather']
c1ccc2c(c1)nccc2	['burnt', 'floral']
CC(=O)C(=O)O	['sharp', 'sour', 'caramellic']
O=C(O)CCCCCCCC(=O)O	['odorless']
CC(=O)c1ccc(c(c1)OC)OC	['sweet', 'woody', 'floral']
COc1cc(ccc1OC)C(=O)C	['vanilla']
CC(C)C(=O)C(C)C	['ethereal', 'fruity', 'herbal', 'cheese']
CCc1cnc(CC)s1	['meat', 'musty', 'nut']
Cc1ccc(cc1)OC(=O)C	['whiteflower', 'phenolic', 'animalic']
CC(=O)Oc1ccc(cc1)C	['animalic', 'medicinal', 'woody', 'balsamic']
Cc1ccccc1S	['meat', 'alliaceous', 'chemical', 'plastic']
O=C(CCC(=O)C)OCc1ccccc1	['balsamic', 'fruity', 'burnt', 'sweet']
CCCCC(=O)OCc1ccc(OC)cc1	['fruity', 'sweet']
CCCCCOC(=O)Cc1ccccc1	['apple', 'fruity', 'honey', 'balsamic', 'sweet']
COC(=O)c1cc(C)ccc1O	['medicinal', 'phenolic']
Cc1ccc(c(c1)C(=O)OC)O	['mint', 'cherry', 'leather']
CCCOC(=O)CCC(C)=O	['fruity', 'caramellic', 'sweet']
O=C(O)CCCCC(=O)O	['odorless']
CC(C)OC(C)OC(C)C	['alcoholic', 'ethereal', 'green', 'fruity', 'cognac', 'pungent']
CC1=C(O)C(=O)CC(C1)(C)C	['herbal', 'sweet', 'burnt', 'phenolic']
CC1=C(C(=O)CC(C)(C)C1)O	['phenolic', 'powdery', 'dry', 'nut', 'tobacco', 'spicy', 'clean']
C[C@@H]1CC(C)(C)CC(=O)C1=O	['caramellic', 'musty', 'sweet']
CCCCCCCCCCCCCC(=O)OCC	['fatty', 'waxy', 'sweet']
C=C(CCCCC)C(C)=O	['fruity', 'fresh', 'musty', 'mushroom']
CCCCOC(=O)C1(c2ccccc2)OC1C	['fruity']
CC(=C)C1CC=C(C(C1)O)C	['fresh', 'mint', 'musk']
C=C(C)C1CC=C(C)C(O)C1	['sweet']
CC(=O)c1ccc(cc1)C(C)(C)C	['resinous', 'musk', 'woody']
CC(C)(C)C1CCC(=O)CC1	['mint', 'dry', 'camphor']
SCCCCCCCCS	['earthy', 'mushroom', 'sulfuric', 'meat']
CC(C)COC(=O)COc1ccccc1	['honey', 'sweet', 'herbal']
CCCCCCc1ccco1	['ethereal', 'fatty', 'fruity', 'burnt', 'roasted']
CC1=CC[C@@H](CC1)C(=C)C	['pungent', 'terpenic', 'orange', 'berry']
C=C(C)[C@@H]1CC=C(C)CC1	['terpenic', 'resinous', 'herbal', 'pepper']
C=C(C)[C@@H]1CC=C(C)[C@H](OC(C)=O)C1	['sour', 'green', 'fruity', 'herbal', 'sweet']
CCOc1ccccc1	['anisic', 'sweet']
CCOC(=O)c1ccccc1NC	['grape']
CCCCCCCc1ccco1	['green', 'fatty', 'oily', 'dairy', 'meat', 'nut', 'tropicalfruit']
CCCCCCCCCCCCCC(=O)OC	['oily', 'fatty', 'cognac']
N#C/C=C/c1ccccc1	['sweet', 'cinnamon', 'aldehydic']
CCC/C=C/C(OCC)OCC	['green', 'fruity', 'apple']
O=Cc1cccc2c1cccc2	['spicy', 'almond']
C/C=C\C(C)C	['fruity', 'green']
C=CC(=O)CCCCCC	['mushroom']
OCCC(CCCC(O)(C)C)C	['fresh', 'clean', 'lily']
CC(CCCC(C)(C)O)CCO	['clean', 'lily']
CC(CCO)CCCC(C)(C)O	['rose', 'floral', 'sweet']
CCCCCCCC(OC)OC	['citrus', 'green', 'fresh', 'waxy', 'orange', 'cognac']
CC(COC(=O)C)OC(=O)C	['fruity', 'sour']
CC(=O)OCC(OC(=O)C)C	['fresh', 'ethereal', 'fruity']
C/C=C\C=C\C(=O)OCCC	['green', 'fruity', 'fresh', 'tropicalfruit']
COC(=O)/C=C(/CCC=C(C)C)\C	['rose', 'fatty']
COC(=O)/C=C(\C)CCC=C(C)C	['green', 'fruity', 'waxy']
C=CCC(=O)C1C(=CCCC1(C)C)C	['sweet', 'berry', 'floral', 'woody', 'green']
CCCOC(=O)C(CC)CC	['fruity', 'musty', 'pungent']
COc1cc(OC)cc(c1)C	['rose', 'phenolic', 'medicinal', 'spicy', 'chemical', 'green', 'herbal']
CCSCc1ccco1	['roasted', 'coffee', 'sulfuric']
CCCCC/C=C/C=C\C=C	['herbal', 'oily', 'green', 'resinous', 'fruity']
O=COC(CCC=C(C)C)(C=C)C	['lemon', 'green', 'herbal', 'woody', 'pepper']
C=CC(C)(CCC=C(C)C)OC=O	['fresh', 'citrus', 'herbal']
O=C1CC=C(O1)C	['sweet', 'herbal', 'nut', 'coconut', 'vanilla', 'tobacco']
CC1=CCC(=O)O1	['sweet', 'chemical', 'nut', 'coconut', 'vanilla', 'tobacco']
CC=C(C=CC=CC=O)CC	['green', 'fruity', 'fresh']
CCCC(CS)OC(=O)CC(C)C	['fruity', 'grape', 'tropicalfruit', 'sulfuric']
CC(C)C(=O)SC	['sharp', 'fruity']
COC(=O)CS	['green', 'fruity', 'alliaceous', 'sulfuric']
CCCCCCCCC=O	['waxy', 'fatty', 'floral', 'rose']
CCC1OCC(C)O1	['green', 'fruity', 'pungent', 'ethereal']
CCCCC(=S)OC	['fruity', 'tropicalfruit', 'cheese']
CCOC(=O)/C=C/C(=O)OCC	['apple', 'grape']
CCCCCC(=O)OC(C)C	['fruity', 'sweet']
COc1nccs1	['earthy', 'bread', 'caramellic']
CCCCCOC(=O)CCC(C)=O	['oily', 'fruity', 'caramellic', 'wine']
CCCCC(CCCC)O	['oily', 'fruity']
CCC(=O)O[C@@H]1C[C@H](CC=C1C)C(=C)C	['mint', 'fruity']
CCS	['sulfuric', 'fruity']
CC(C)CCN	['chemical']
O=C1C=C(C(C1)C)C	['fresh', 'burnt', 'fruity', 'medicinal']
CC1=CC(=O)CC1C	['caramellic', 'burnt']
O=CC=C(C)C	['fresh', 'herbal', 'almond']
CC(=CC=O)C	['caramellic', 'cherry', 'pungent', 'almond']
CC(C)=CC=O	['fruity', 'spicy', 'almond', 'nut']
CCCCCCCCCCCCC1CCC(=O)O1	['butter', 'coconut']
CCCCCCCCCCCCCC=O	['fatty', 'waxy', 'citrus']
CC(C)c1c(nccn1)OC	['green', 'earthy', 'cacao', 'nut']
CCCC(=O)C	['ethereal', 'banana', 'fermented', 'woody']
CCC(O)CC	['fermented', 'fruity', 'ethereal']
C(=C(\CC(=O)O)/C(=O)O)\C(=O)O	['vegetable', 'musty', 'nut', 'dry']
Cc1cncc(C)c1	['green', 'fatty']
COc1ccc(cc1)CC=C	['herbal', 'dry', 'sweet']
C=CCc1ccc(OC)cc1	['anisic', 'sweet', 'herbal']
CC(=O)CO	['green', 'caramellic', 'sweet', 'wine']
COc1cc(OC)ccc1C(=O)O	['sour', 'spicy']
CC1CCCC(=O)C1	['mint', 'ethereal', 'fresh']
COC(=O)CC(CCC=C(C)C)C	['fruity', 'rose', 'herbal']
CC(=CCCC(C)CC(=O)OC)C	['geranium', 'dry', 'grass', 'musty', 'waxy', 'wine']
COC(=O)CC(C)CCC=C(C)C	['apple', 'green', 'waxy', 'floral', 'wine']
Cc1c[nH]c2c1cccc2	['overripe', 'rancid', 'animalic', 'jasmin']
C=CC(=C)CC/C=C(\C)CC/C=C(\C)C=O	['fruity', 'fresh', 'waxy', 'orange', 'sweet']
CCCC(=O)O	['sour', 'butter', 'cheese']
CC[C@H](C)[C@@H](N)C(=O)O	['odorless']
COC(=O)c1ccc(cc1)C	['sweet', 'anisic', 'floral', 'fruity']
Cc1ccc(cc1)C(=O)OC	['sweet', 'anisic', 'woody', 'balsamic']
COC(=O)c1ccc(C)cc1	['anisic', 'fruity', 'floral', 'sweet']
CCCCCCCCCC(=O)OC(C)C	['green', 'fruity', 'oily', 'woody', 'vegetable']
CCc1c(nccn1)OCC	['earthy']
CCOc1nccnc1CC	['green', 'roasted']
CCCCCCCCCCCC(OC)OC	['apple', 'citrus', 'green', 'fatty', 'melon', 'fresh']
CSC	['vegetable', 'pungent']
COc1cccc(C=O)c1O	['vanilla', 'medicinal', 'pungent', 'sweet']
Cc1ccc2c(c1)cccc2	['camphor']
Cc1ccc2ccccc2c1	['oily']
O=C(O)CCS	['roasted', 'sulfuric', 'meat']
CCCCCCCCOC(=O)CC	['fatty', 'fruity', 'waxy', 'sweet']
CCC1=S(C)CCN1	['roasted', 'dairy', 'meat', 'tropicalfruit']
CC(=C)CCO	['fresh', 'ethereal']
C=C(C)CCO	['green', 'fruity', 'fresh', 'herbal', 'sweet']
CC1=C(/C=C/C(C)O)C(C)(C)CCC1	['fruity', 'berry', 'woody', 'floral']
COc1ccc(C=O)c(c1)O	['vanilla']
COc1ccc(c(c1)O)C=O	['vanilla', 'medicinal']
CCOC(C)OC(C)C	['alcoholic', 'ethereal', 'green', 'cognac', 'pungent', 'nut']
O=Cc1c(OC)cccc1OC	['powdery']
CCCCC(C(=O)OCC)CC	['fruity', 'fatty', 'woody', 'herbal']
CCOC(=O)C(CC)CC	['fruity', 'butter']
COc1cccc(C=O)c1	['spicy', 'cinnamon', 'anisic', 'floral', 'sweet']
Sc1ccc2c(c1)cccc2	['sulfuric', 'camphor', 'floral']
c1ccc2cc(ccc2c1)S	['sulfuric', 'plastic', 'meat', 'roasted', 'woody', 'dairy', 'vegetable']
Sc1ccc2ccccc2c1	['mushroom', 'sulfuric', 'meat']
C=CCCCCCC=C	['fresh', 'citrus']
CCOC(=O)C1(c2ccccc2)OC1CC	['fruity', 'berry']
Cc1ccc2c(CCCN2)c1	['animalic', 'leather', 'ambergris']
CCC(C)(O)CCCC(C)C	['floral', 'sweet']
Cc1cc(C)c(C)c(c1)O	['burnt', 'coffee', 'woody']
Cc1ccc2c(cccn2)c1	['leather', 'green', 'grass', 'animalic', 'tobacco']
Cc1ccc2c(c1)cccn2	['animalic', 'earthy', 'leather', 'honey', 'tobacco']
Cc1ccc2ncccc2c1	['tobacco', 'woody', 'floral', 'sweet', 'animalic']
CC/C=C\CCOC(=O)Cc1ccccc1	['green', 'melon', 'honey', 'waxy', 'floral', 'sweet', 'tropicalfruit']
Cc1ccc2c(n1)cccc2	['resinous', 'animalic']
Cc1ccc2ccccc2n1	['oily', 'tobacco', 'herbal']
c1ccc2c(c1)ccc(=O)o2	['sweet', 'grass', 'green', 'grass']
O=c1ccc2c(o1)cccc2	['sweet', 'resinous', 'coconut']
CCCCC(=O)c1ccccc1	['balsamic']
CC(C)CC=NCCC(C)C	['oily', 'burnt', 'sweet']
CCCCCCCCC/C=C\C=O	['citrus', 'fatty', 'orange']
CCCCCCCCC(=O)OCCC	['fruity', 'melon', 'fermented', 'wine']
CC1=CCC(=CC1)C(C)C	['oily', 'terpenic', 'musty', 'lemon', 'tropicalfruit']
CC(C)C1=CCC(=CC1)C	['terpenic', 'tropicalfruit', 'lemon']
CC1=CC=C(C(C)C)CC1	['fresh', 'lemon', 'citrus']
CC(=CCCC(=O)C)CCC=C(C)C	['fruity', 'sweet', 'floral', 'aldehydic', 'leaf', 'rose']
CC(=CCCC(=CCCC(=O)C)C)C	['fresh', 'rose', 'leaf', 'sweet', 'floral', 'aldehydic', 'fruity']
CC1=CC(=O)C(C(C)C)CC1	['fresh', 'mint', 'herbal']
CCCCCCCCCCCCCCCCCC(=O)OCC(O)[C@H]1OC[C@@H](O)[C@@H]1O	['oily', 'waxy']
CCCCCC=CC(=O)OCCC	['fatty']
c1ccc2c(c1)occ2	['sweet', 'resinous', 'burnt', 'roasted']
CC1=CC=C(CC1)C(C)C	['pungent', 'terpenic', 'citrus']
CC(C)C1=CC=C(C)CC1	['citrus', 'woody', 'camphor', 'fruity', 'sweet']
CC1(O)CCC(C(C)(C)O)CC1	['balsamic', 'camphor']
CC(C)c1ccc(C)cc1	['woody', 'pepper', 'chemical', 'terpenic', 'overripe', 'lemon', 'resinous', 'spicy', 'herbal']
Cc1ccc(cc1)C(C)C	['pungent', 'chemical', 'terpenic']
Cc1ccc(C(C)C)cc1	['citrus']
CCCCCCCCC/C=C/C=O	['waxy', 'orange']
CCCCCCC(=O)CCC	['waxy', 'oily', 'fruity']
c1ccc2c(c1)oc1c2cccc1	['spicy']
O=CC1=C(C)C=CCC1(C)C	['herbal', 'spicy', 'floral', 'honey']
O=C1NS(=O)(=O)c2ccccc21	['odorless']
CC(C)N	['seafood', 'ammoniac']
OCCS	['burnt', 'meat']
CC(c1ccc(cc1)O)C	['phenolic', 'medicinal', 'resinous', 'spicy']
CC(C)c1ccc(cc1)O	['woody', 'spicy', 'medicinal']
CC(C)c1ccc(O)cc1	['phenolic', 'medicinal']
C1CCC(CC1)OC=O	['ethereal', 'cooling', 'banana']
O=COC1CCCCC1	['fresh', 'mint', 'banana', 'ester']
COc1ccc(c(c1)C(C)(C)C)OC	['earthy', 'leather', 'ethereal', 'musk', 'earthy']
CC(C)S	['alliaceous', 'sharp', 'meat', 'gourmand']
CC(C)CC(=O)C	['sharp', 'chemical', 'green', 'herbal', 'fruity', 'dairy']
CC(CC(=O)C)C	['fresh', 'banana', 'burnt', 'dairy']
CC(=O)CC(C)C	['green', 'fruity', 'sweet', 'ethereal']
CCCCc1ccco1	['spicy', 'burnt', 'vegetable', 'musty', 'nut']
CC1CCC(=O)O1	['sweet']
CCOC(=O)C=C	['chemical', 'fresh', 'ethereal', 'fruity', 'plastic']
C=CC(=O)OCC	['sharp']
CC/C(C)=C(/C)C(C)=O	['spicy']
CC(C)CCC(=O)OC(C)C	['fruity', 'apple']
C/C(=C\C=C\C(=O)C)/CCC=C(C)C	['woody', 'floral']
CCCCC(CC)C(=O)OCCc1ccccc1	['rose', 'woody', 'floral']
c1cc(ccc1C(=O)O)O	['phenolic', 'nut']
O=C(O)c1ccc(O)cc1	['odorless']
O=C1C(O)=C(O)OC1C(O)CO	['odorless']
C/C=C/c1ccc(c(c1)OC)O	['sweet', 'spicy', 'spicy', 'floral', 'phenolic']
COC(C)OC	['green', 'alcoholic']
Cc1ccc(cc1)OC(=O)c1ccccc1O	['medicinal', 'phenolic', 'balsamic', 'floral']
CCCCCCCCCCCC(=O)OCCC(C)C	['oily', 'fatty', 'wine']
c1ccc(cc1)CCCCO	['rose']
CC(O)CCc1ccccc1	['fruity', 'floral', 'herbal']
Cc1cnc2c(n1)cccc2	['coffee', 'nut', 'animalic', 'leather']
Cc1cnc2ccccc2n1	['coffee', 'nut', 'fruity']
CCCOC(=O)CC	['fruity', 'ethereal']
CC(C)OC(=O)C	['ethereal', 'banana', 'chemical']
CC(=O)OC(C)C	['fruity', 'sharp', 'ethereal']
COc1cc(OC)cc(c1)C(=O)O	['sour', 'spicy']
CC(=C)OC(=O)C	['fresh', 'fruity', 'ethereal', 'chemical']
C=C(C)OC(=O)C	['ethereal', 'sour', 'grape', 'sweet', 'berry', 'body']
C=CC=O	['almond', 'cherry']
C=C/C(C)=C/CCC(C)(C)OC(C)=O	['green', 'fruity', 'fresh']
Cc1ccco1	['ethereal', 'cacao']
CCCCC/C=C/C(=O)O	['fatty', 'waxy', 'dairy', 'musty']
COc1c([N+](=O)[O-])c(C)c(cc1C(C)(C)C)[N+](=O)[O-]	['violetflower', 'leaf', 'fruity']
Cc1c(cc(c(c1N(=O)=O)OC)C(C)(C)C)N(=O)=O	['musty', 'sweet', 'ambrette']
COc1c(C(C)(C)C)cc([N+](=O)[O-])c(C)c1[N+](=O)[O-]	['musk', 'floral', 'sweet']
CC1=CCCC(C)(C)C12CCC(C)O2	['fruity', 'woody', 'sweet', 'camphor']
Cn1cnc2c1c(=O)[nH]c(=O)n2C	['odorless']
c1cc(COC=O)oc1	['ethereal']
CCCCCCCCCC(=O)OCc1ccco1	['fatty', 'caramellic', 'waxy']
COc1ccc(cc1)C(=O)C	['spicy', 'floral', 'almond']
CC(=O)c1ccc(cc1)OC	['sweet', 'floral', 'sweet', 'anisic', 'powdery', 'balsamic']
COc1ccc(C(C)=O)cc1	['floral', 'sweet']
C/C=C/C=C/C(=O)OC	['fruity', 'vanilla', 'anisic', 'sweet', 'nut']
CCOC(=O)C(C(=O)C)CC	['fruity', 'burnt', 'caramellic']
CCOC(=O)C(CC)C(C)=O	['fruity', 'apple', 'caramellic', 'sweet']
CCOC(C)OC	['alcoholic', 'ethereal', 'green', 'pungent', 'nut']
CCCCOC(=O)CCC(=O)OCCCC	['wine', 'ester']
CCCCOC(=O)CC(C)=O	['fruity', 'fermented', 'sweet', 'wine']
C\1=C\CCCCCCCC(=O)CCCCCCC1	['clean', 'musk', 'dry', 'animalic', 'sweet']
O=C1CCCCCCC/C=C\CCCCCCC1	['animalic', 'musk']
COc1ccc(cc1)C(=O)O	['sweet', 'anisic']
COc1ccc(C(=O)O)cc1	['spicy', 'cherry', 'sweet']
O=C/C(=C/CC1=C(C)CCCC1(C)C)/C	['violetflower', 'fresh', 'grass', 'leather', 'woody']
C/C(=C\CC1=C(C)CCCC1(C)C)/C=O	['dry', 'violetflower', 'tobacco', 'nut', 'fresh', 'leaf', 'grass', 'spicy']
CCCCC/C=C/C=C/CO	['fatty']
CCOC(=O)/C=C\C(=O)OCC	['apple', 'chemical']
CCCCC(=O)O	['sour', 'sharp', 'cheese', 'tobacco', 'fruity']
CCCSC(C)=O	['green', 'alliaceous', 'fresh', 'sulfuric']
C=CCCCOC(C)=O	['green', 'fruity']
CC(=O)CC(=O)c1ccccc1	['smoky', 'vanilla', 'balsamic', 'resinous', 'dry']
CCc1ccsc1CC	['roasted', 'meat']
CCCC(=O)OC(Cc1ccccc1)(C)C	['resinous', 'woody', 'floral']
CCCC(=O)OC(C)(C)Cc1ccccc1	['floral', 'green', 'herbal', 'plum']
OC(=O)CCc1ccccc1	['resinous', 'balsamic', 'green', 'resinous']
c1ccc(cc1)CCC(=O)O	['rose', 'fatty', 'musk', 'cinnamon']
O=CCCc1ccccc1	['green', 'floral', 'balsamic', 'oily', 'earthy']
Cc1c(C)nc(C)c(C)n1	['nut', 'musty', 'vanilla', 'dry', 'caramellic', 'cacao']
Cc1nc(C)c(nc1C)C	['herbal', 'smoky', 'dry', 'phenolic']
CCC1(C)CC(=O)C(C)=C(C)C1C	['caramellic', 'fruity', 'nut']
CCCCCCOC(=O)CCC	['fruity']
C1CCC(C1)C1CCCC1=O	['fruity', 'green', 'mint', 'aldehydic', 'woody']
O=C1CCCCCC1	['mint']
CCCCCCCC=COC(=O)CC(C)C	['apple', 'green', 'fruity', 'melon', 'waxy', 'tropicalfruit']
OC1CCCC1C1CCCC1	['jasmin', 'fruity', 'resinous']
CCC(=O)CCC(C)C	['fruity', 'herbal', 'camphor']
CCC(C)C(=O)OCCc1ccccc1	['green', 'fruity', 'waxy', 'floral', 'sweet']
CC(C(=O)O)CC	['sour', 'cheese', 'body']
CCC(C)C(=O)O	['sour', 'fruity', 'rancid', 'cheese', 'fermented']
CSSCC(C)C	['vegetable', 'green', 'alliaceous', 'meat', 'sulfuric']
CCC(C=C)O	['fresh', 'ethereal', 'fermented', 'fruity']
C=CC(CC)O	['spicy', 'vegetable', 'tropicalfruit']
C/C=C/CC(=O)O	['green', 'fruity', 'cheese']
CCCCc1nc(C)c(C)s1	['roasted', 'green', 'meat', 'nut', 'sulfuric']
CC(=O)CCC(=O)OC	['caramellic']
COC(=O)CCC(=O)C	['ethereal', 'green', 'fruity', 'caramellic']
CC(=O)OC(C)CCCC(C)C	['fruity', 'sweet']
C/C(=C/COC(=O)C)/CCC=C(C)C	['fresh', 'rose', 'berry', 'citrus']
CC(=O)OC/C=C(/C)CCC=C(C)C	['fruity', 'floral', 'sweet']
CCC(C)N	['seafood', 'chemical']
O=COCC(C)C	['fruity', 'sweet', 'fresh']
CC(C)COC=O	['sweet', 'chemical', 'ethereal', 'fruity']
C=CCS	['alliaceous', 'cooked', 'roasted', 'burnt', 'meat']
CCOC(=O)CC(C)CC(C)(C)C	['wine', 'apple', 'fermented', 'floral']
OCCCC=C	['fresh', 'ethereal', 'fermented', 'chemical']
CCCC=CO	['green', 'sharp']
Cc1cccc(O)c1	['phenolic', 'medicinal', 'dry', 'leather']
CC(=CCC[C@H](C)CC=O)C	['clean', 'herbal', 'citrus']
O=CC[C@H](CCC=C(C)C)C	['fresh', 'citrus', 'floral']
CC/C=C\C/C=C/CCO	['apple', 'green', 'fatty', 'banana', 'vegetable', 'cucumber']
CCCC/C=C\CCCCO	['waxy', 'fatty', 'rose']
C/C=C\CCCOC(C)=O	['green', 'fruity', 'banana']
CCOc1c(C)nccn1	['nut', 'almond', 'tropicalfruit', 'earthy']
Cc1nccnc1OCC	['cacao', 'green', 'coffee']
CCOc1nccnc1C	['roasted', 'nut']
CCC(CC)S	['sulfuric', 'chemical', 'fruity', 'roasted', 'gourmand']
CCCCCCCCC=CC=O	['orange', 'oily']
CCCCCCC(O)CC	['earthy', 'spicy', 'herbal']
CC(C)(C)O	['camphor']
CCC(C(=O)OCCC(C)C)C	['apple', 'fermented', 'fatty', 'vegetable', 'meat']
CCC(C)C(=O)OCCC(C)C	['blueberry', 'cherry', 'wine', 'apple']
CCCCCCCC=CO	['green', 'melon', 'fresh', 'waxy']
CC(C)(C)S	['sulfuric']
CCCCC(=O)OCCCc1ccccc1	['spicy', 'fruity', 'balsamic', 'sweet']
CCCCCOC(=O)CC	['apple', 'fruity', 'banana', 'sweet', 'tropicalfruit']
CCC(c1ccccc1)(C)C	['pungent', 'terpenic']
COC(C(=O)C)OC	['fresh', 'fruity', 'burnt', 'sweet']
CCCCC(C)=O	['fruity', 'dairy', 'cheese']
Oc1cccc(c1)O	['phenolic', 'medicinal', 'liquor', 'leather']
c1cc(cc(c1)O)O	['dairy', 'vanilla']
CC(=O)CCc1ccc(O)cc1	['fruity', 'sweet']
Cc1nccs1	['vegetable']
CCCCCOC(=O)c1ccccc1	['fruity', 'balsamic', 'floral', 'sweet']
CCCc1nc(C)cnc1C	['roasted', 'vegetable']
CCCc1c(C)ncc(C)n1	['nut']
CC1CCCCC1=O	['earthy', 'almond', 'mint']
C=CCCC=O	['roasted']
Cc1ccnc(C)c1	['green', 'phenolic', 'smoky', 'mint', 'animalic']
COC(=O)OC	['fresh', 'ethereal', 'fruity']
Cc1cccnc1C	['roasted']
Cc1ncccc1C	['spicy']
CCCCC=COC(=O)C(C)CCC	['green', 'fruity', 'apple', 'tropicalfruit']
Cc1cccc(n1)C	['rancid', 'floral', 'spicy']
Cc1cccc(C)n1	['nut', 'woody', 'bread', 'vegetable']
Cc1ccoc1SSC1(C)CCCO1	['sulfuric', 'meat']
CC(C)CCN=C=S	['pungent']
SCCC(=O)OCC	['rancid', 'meat', 'fruity', 'vegetable']
CC(C)COC(=O)c1ccccc1NC	['grapefruit', 'grape']
CNc1ccccc1C(=O)OCC(C)C	['resinous', 'citrus', 'grape']
CC(=CCC/C(=C/C=O)/C)C	['lemon']
O=C/C=C(/CCC=C(C)C)\C	['lemon']
Cc1cncc(n1)C	['coffee', 'cacao', 'nut']
Cc1cncc(C)n1	['cacao', 'nut', 'meat', 'coffee']
CC(CCOC(=O)C(C)C)C	['apple', 'cacao']
CCOC(=O)CCCCC(=O)OCC	['wine', 'fatty']
C=CCCCCCCCC(=O)O	['fatty', 'fruity', 'waxy', 'cheese']
CCCC/C=C/C(=O)O	['caramellic', 'sour', 'green', 'fruity', 'fatty', 'grass', 'cheese']
CCCCCC(OC)OC	['apple', 'green', 'musty', 'sweet', 'leaf']
Cc1ccsc1	['fatty', 'pungent', 'sulfuric']
CC(=O)OCC=C	['fresh', 'chemical', 'fruity']
C=CCOC(=O)C	['fruity']
C=CCOC(C)=O	['ethereal', 'fruity', 'anisic', 'pungent', 'wine']
C=C/C(=C/C/C=C(\C)/CC/C=C(\C)/C=O)/C	['orange']
C=C/C(=C/C/C=C(/CC/C=C(/C=O)\C)\C)/C	['fresh', 'aldehydic', 'citrus', 'fatty', 'floral']
COc1cc(/C=C/C=O)cc(OC)c1O	['spicy', 'sweet']
CC(=CCCC(=CC=O)C)C	['sweet', 'lemon']
CC(C)=CCC/C(C)=C/C=O	['fruity', 'fresh', 'lemon', 'citrus']
CC(C)=CCC/C(C)=C/COCC=O	['rose', 'fresh', 'aldehydic', 'floral']
CCCCCOC(=O)c1ccccc1O	['balsamic', 'floral', 'sweet', 'herbal']
CCC/C=C/CCC(=O)OC	['green', 'fruity']
CC(C)O	['alcoholic', 'musty', 'woody']
CCCCCCCC/C=C\CCCCCCCCCCCCC	['fatty', 'waxy']
OCCOc1ccc(cc1)C	['anisic', 'rose']
Cc1ccc(cc1)OCCO	['jasmin', 'animalic']
COC(=O)CC(=O)OC	['apple']
C/C=C(C)/C=C/C=C(C)C	['herbal']
CC(C1CCC(CC1)(C)O)C	['resinous', 'coniferous']
CC(=O)C	['chemical', 'ethereal', 'pear']
CCc1ccccc1	['chemical', 'resinous']
CCCCCCC1OC(=O)CC1C	['green', 'fruity', 'waxy', 'jasmin']
c1ccc(cc1)CCOC(=O)c1ccccc1N	['violetflower', 'rose', 'grape', 'orange', 'honey']
O=C(c1ccccc1N)OCCc1ccccc1	['fruity', 'floral', 'honey', 'resinous']
CC1=C(O)C(=O)C(C)O1	['caramellic', 'roasted', 'fruity']
CCC(O)(C)C	['ethereal', 'apple']
CCC(C)(C)O	['alcoholic', 'ethereal', 'fermented', 'camphor']
CCc1c(C(=O)C)nccn1	['earthy', 'nut']
CCc1nccnc1C(=O)C	['nut', 'caramellic', 'meat', 'earthy']
CCc1nccnc1C(C)=O	['earthy', 'meat', 'nut']
CCCCC(OC)OC	['green', 'fruity', 'ethereal', 'cognac']
OCCCCCCCCC=C	['fresh', 'rose', 'waxy']
C=CCCCCCCCCO	['fresh', 'rose', 'waxy', 'clean', 'aldehydic']
CS(=O)C	['cheese', 'cooked', 'alliaceous', 'mushroom']
CCOC(=O)CC(C)C	['apple', 'fruity', 'banana', 'wine', 'butter']
N#Cc1ccccc1	['sweet', 'spicy', 'almond', 'cherry']
CC(=O)SC	['sulfuric', 'cheese', 'vegetable']
CSC(C)=O	['vegetable']
Cc1cc(C)cc(c1)C	['camphor']
CSCCCCCN=C=S	['vegetable', 'spicy']
Cc1cc(C)cc(c1)O	['phenolic', 'medicinal', 'earthy', 'leather']
Cc1ccc(O)cc1C	['dry']
OCCCCC=C	['fresh', 'ethereal', 'fermented', 'fruity']
CCCCCC=C(C)O	['green', 'earthy', 'fruity', 'herbal', 'floral']
c1ccc(cc1)CO	['sweet', 'floral', 'fruity', 'chemical']
OCc1ccccc1	['ethereal', 'sweet', 'floral']
C=CCc1ccc(O)cc1	['spicy', 'smoky', 'phenolic', 'medicinal']
c1ccc(cc1)C=O	['almond', 'fruity', 'powdery']
O=Cc1ccccc1	['sweet', 'spicy', 'almond', 'oily']
OCCc1ccc(cc1)O	['rose', 'medicinal']
c1cc(ccc1CCO)O	['sweet', 'floral', 'fruity']
OCCc1ccc(O)cc1	['fruity', 'rose', 'floral', 'sweet']
c1ccc(cc1)CS	['sharp', 'alliaceous', 'spicy', 'mint', 'coffee']
SCc1ccccc1	['sulfuric', 'burnt', 'coffee', 'rose']
CCOC(=O)CCCCCCC(=O)OCC	['oily', 'fruity']
CC(C)SSC(C)C	['alliaceous', 'meat', 'vegetable']
CCCCCCCCCCCCCCCC(=O)OCCC	['oily']
CC(CC(OC(=O)C)CC(C)C)C	['herbal', 'floral']
CC(C)CC(CC(C)C)OC(=O)C	['herbal', 'green', 'fruity', 'floral', 'banana']
CC(=O)OC(CC(C)C)CC(C)C	['herbal', 'floral']
CCCCCCCCCCCCCCC(=O)O	['waxy']
Cc1cnc(C)c(C)n1	['nut', 'musty', 'powdery', 'cacao', 'earthy']
c1cc(ccc1/C=C/C(=O)O)O	['balsamic']
CC(=O)/C=C/C12OC1(C)CCCC2(C)C	['fruity', 'woody', 'floral', 'sweet']
CCSC	['sulfuric', 'vegetable', 'meat', 'metallic']
CCOC(=O)CCC=C	['ethereal', 'fruity']
CCCCCCCCCCCCOC=O	['green', 'fruity', 'floral']
C1CS1	['vegetable', 'sulfuric', 'meat']
CC(C)CC(CC(C)C)O	['fresh', 'ethereal', 'fermented']
OC(CC(C)C)CC(C)C	['fresh', 'ethereal', 'fermented']
CC(C)CC(O)CC(C)C	['green', 'fruity', 'fermented', 'sweet', 'wine']
OCCCC1CCCCC1	['balsamic', 'lily']
CCCCCCc1cccs1	['floral', 'fruity', 'chemical', 'green', 'meat']
CCCSC	['alliaceous', 'dairy', 'vegetable']
c1ccc(cc1)/C=C/C=O	['berry', 'cinnamon']
CC(CC(=O)CC(C)C)C	['fresh', 'fruity']
CC(C)CC(=O)CC(C)C	['green', 'ethereal', 'banana', 'chemical', 'metallic', 'fermented', 'tropicalfruit']
SCCc1cnccn1	['roasted', 'meat', 'sulfuric']
COC(=O)C1CCCCC1	['fruity', 'berry', 'floral', 'sweet']
CCCCC/C=C/CCCO	['fruity', 'fatty', 'earthy', 'melon', 'waxy', 'herbal', 'cucumber']
CCCCCCCC(C)=O	['fruity', 'fatty', 'coconut', 'herbal', 'cheese']
CC(C)=CCC/C(C)=C/COC(=O)C(C)C	['fruity', 'rose', 'sweet']
COc1ccccc1	['anisic', 'sweet']
CCCCCCCCCCC(=O)CC	['oily']
CC(C(O)(C)C)(O)C	['ethereal', 'mint']
CC(C)(C(C)(C)O)O	['musk', 'earthy', 'earthy', 'bread']
CC(C)(O)C(C)(C)O	['ethereal', 'herbal', 'woody', 'bread', 'mint']
CCCCCCCCCCCCCC	['waxy']
CCCCCCCCCCCCCCCO	['oily']
Cc1ccc2c(ccc(=O)o2)c1	['vanilla', 'coconut', 'dairy', 'powdery', 'floral']
Cc1ccc2oc(=O)ccc2c1	['coconut']
CSc1ccccc1	['roasted', 'coffee', 'woody', 'meat', 'sulfuric']
CCCC(C)O	['alcoholic', 'ethereal', 'wine']
CCc1cc(C)cc(c1)O	['phenolic', 'spicy']
CCCCCCCC(=O)Oc1ccc(cc1)C	['phenolic', 'animalic', 'floral']
CCCCCCCCCCCC(=O)Oc1ccc(C)cc1	['vanilla', 'nut', 'balsamic']
Cc1ccncc1	['green', 'tobacco', 'animalic']
C=CC(=C)CC/C=C(/CCC=C(C)C)\C	['citrus', 'herbal', 'woody']
C=CC(=C)CC/C=C(\C)CCC=C(C)C	['green', 'woody', 'citrus', 'herbal']
CCc1ccccn1	['green', 'smoky', 'grass']
c1ccc(-c2ccccc2)cc1	['rose', 'metallic']
Nc1cccc2c1C(=O)c1c(C2=O)c(Cl)ccc1	['pungent', 'coniferous', 'herbal']
C1CCC(CC1)O	['camphor']
OC1CCCCC1	['ethereal', 'fermented', 'fruity']
C1CCC(=O)CC1	['mint']
O=C1CCCCC1	['fresh', 'burnt', 'fruity']
CC1(C)SC(C)(C)SC(C)(C)S1	['sulfuric', 'burnt', 'meat', 'green', 'grapefruit', 'blackcurrant', 'berry', 'cooling', 'animalic', 'tropicalfruit']
CCC/C=C/C=C/CCCO	['citrus', 'waxy', 'orange', 'floral']
c1ccc(cc1)O	['phenolic', 'plastic']
NCCc1ccccc1	['seafood', 'whiteflower', 'jasmin']
C=CCCCCCCCC(C)=O	['citrus', 'green', 'fruity', 'melon', 'tropicalfruit']
CCCCC/C=C\C=C\C(=O)OCC	['apple', 'pear']
CCCCCc1csc(C)n1	['green', 'vegetable', 'meat']
CCCCCCCCC(OCC)OCC	['green', 'fresh', 'floral', 'citrus']
C=CCc1ccc(OCc2ccccc2)c(OC)c1	['spicy']
CC(C(S)C)S	['alliaceous', 'meat', 'coffee']
CC(C(C)S)S	['alliaceous', 'meat', 'coffee']
CC(S)C(C)S	['roasted', 'fatty', 'meat', 'sulfuric']
OC1CC2CC1CC2	['camphor']
c1ccc(cc1)S	['meat', 'phenolic', 'alliaceous', 'plastic']
Sc1ccccc1	['burnt', 'meat']
COc1ccc(CO)cc1OC	['vanilla']
CC(C)Cc1cnccn1	['vegetable', 'fruity']
CC(Cc1nccnc1)C	['vegetable', 'cacao']
CC12CCC(CC1=O)C2(C)C	['fresh', 'mint', 'camphor']
CCc1ncsc1C	['green', 'burnt', 'roasted', 'meat']
CCC/C=C/CCC(=O)O	['green', 'oily', 'fatty', 'fruity', 'waxy', 'dairy']
Cc1cccnc1	['green', 'earthy', 'tobacco']
CCCCCCCCCC(=O)OCCCC	['oily', 'fruity', 'cognac', 'sweet']
CC(CO)C1CCCCC1	['geranium', 'mint', 'lily', 'balsamic']
OCC(C1CCCCC1)C	['geranium', 'mint', 'balsamic', 'lily']
C=CCOC(=O)CCC1CCCCC1	['tropicalfruit', 'apple', 'waxy']
C=CCCCO	['green', 'fruity', 'fermented']
c1cc(ccc1CCN)O	['meat', 'rancid', 'cooked', 'phenolic', 'plastic']
C1SCSS1	['roasted', 'mushroom', 'meat', 'sulfuric']
CCCCCCC/C=C/C=C/C=O	['fatty', 'orange', 'grapefruit', 'meat']
CCOC(C)=O	['sharp', 'ethereal', 'wine']
COC1CCC(OC)O1	['ethereal']
CC(=O)C=C(C)C	['honey', 'bread', 'musty', 'mint']
CCCCCCCCCC(=O)OCC(C)C	['oily', 'fatty', 'fruity', 'cognac', 'sweet']
Cc1cccc(c1)OC	['whiteflower']
C=CC(C)(CCC=C(C)C)OCC	['citrus', 'floral']
CCCC(=O)c1ccccc1	['fruity', 'vanilla', 'floral', 'sweet', 'nut', 'butter']
CCCCCCOC(=O)/C=C/c1ccccc1	['fruity', 'balsamic', 'herbal']
CC1CCCCN1	['seafood', 'earthy']
CCCCCC(=O)OCCc1scnc1C	['fatty', 'roasted', 'nut', 'meat']
CCC(=O)C(C)O	['mushroom', 'nut']
CCCCCCC1CCCC1=O	['green', 'fruity', 'floral', 'jasmin']
Cc1ccccn1	['body']
CC(C)(C)C(=O)O	['pungent', 'sour', 'cheese']
CCCCCc1cccc(=O)o1	['coconut', 'dairy', 'butter']
CC(C)C12CC1C(=CC2=O)C	['mint']
CC(=O)c1cnccn1	['bread', 'nut']
CCC/C=C\COC(=O)CCCCC	['green', 'fruity', 'apple', 'pear']
Cc1cncc(C(=O)C)n1	['cacao', 'coffee', 'caramellic']
CC(=O)c1cnc(C)cn1	['bread', 'nut']
CC1CC(=O)CO1	['sweet', 'grass', 'vanilla']
Cc1c(C)oc(C)n1	['nut', 'body', 'spicy', 'sulfuric', 'vegetable']
CC1CCOSC1(C)C	['green', 'herbal', 'tropicalfruit', 'sulfuric']
CCCCC(C)(C)CO	['herbal', 'pungent']
CCOC(=O)c1ccc(O)c(OC)c1	['spicy', 'vanilla', 'phenolic', 'floral', 'sweet']
CCCCCCCCOC(=O)CCCCC	['green', 'oily', 'fruity', 'sweet']
CC1=CC[C@@]23CC1C(C)(C)[C@@H]2CC[C@H]3C	['fatty', 'woody', 'sweet', 'dry']
CCCC(=O)OC(COC(=O)CCC)COC(=O)CCC	['odorless']
CCCC(=O)OCC(COC(=O)CCC)OC(=O)CCC	['cheese', 'sour']
CCCCCOC(=O)CCCC	['fruity', 'apple', 'ethereal']
CCCCOC(=O)CC(C)C	['fruity', 'apple', 'banana', 'ethereal']
COc1ccc(cc1)/C=C/C(=O)O	['balsamic', 'spicy']
Cc1ccc(cc1)CCO	['rose', 'balsamic', 'green']
OCCc1ccc(cc1)C	['fresh', 'rose']
CCCCCC1=CCCC1=O	['fruity', 'floral', 'jasmin']
CC(CC(=O)OC/C=C(/CCC=C(C)C)\C)C	['apple', 'rose', 'herbal']
CC(C)=CC/C=C(\C)CCOC(=O)CC(C)C	['apple', 'rose', 'fruity', 'tropicalfruit']
CCCCC(COC(=O)/C=C/c1ccc(cc1)OC)CC	['balsamic']
CCOC(=O)CC(C)=O	['apple', 'ethereal', 'green', 'fruity']
CC(=O)n1ccc2c1cccc2	['burnt', 'roasted', 'animalic']
CC(=O)n1ccc2ccccc21	['balsamic', 'jasmin']
C=CCC(C)O	['fruity']
CCCCOC(=O)CCC	['apple', 'fruity', 'banana', 'pear', 'sweet']
C=C(C)[C@@H]1CC[C@@H](C)C[C@H]1OC(C)=O	['green', 'fruity', 'mint']
O=C1CCCCCO1	['fruity', 'coconut', 'musty', 'pungent']
C=C(C)[C@H]1CC[C@]2(C)CCCC(=C)[C@H]2C1	['herbal']
C1CCC(CC1)CCO	['lily', 'waxy', 'cooling']
OCCC1CCCCC1	['fresh', 'oily', 'floral', 'fermented']
COc1cccc(c1)O	['phenolic']
COc1cccc(O)c1	['phenolic', 'medicinal', 'sweet']
CCOC(=O)c1ccccc1C(=O)OCC	['odorless']
O=C1CCCCCCCCCCC1	['woody', 'burnt', 'camphor']
C=CCOC(=O)C(C)=O	['caramellic', 'ethereal', 'fruity', 'burnt', 'sweet']
CCCCC/C=C/C=C/C(=O)OCCC	['melon', 'pear', 'green', 'waxy', 'tropicalfruit']
CCCCCCC(=O)OCCC(C)C	['apple', 'green', 'oily', 'fruity', 'banana', 'pear', 'wine']
O=Cc1ccc(cc1C)C	['sweet', 'spicy', 'almond', 'cherry']
Cc1ccc(C=O)c(C)c1	['chemical', 'cherry', 'almond', 'vanilla']
CC(=CCCC(C)CC(=O)O)C	['fatty', 'waxy', 'floral', 'citrus', 'vegetable', 'tobacco']
CC(CC(=O)O)CCC=C(C)C	['sour', 'rose', 'fatty']
CC(C)=CCCC(C)CC(=O)O	['floral', 'fatty', 'waxy', 'green']
CCc1ccc(C(C)=O)cc1	['pungent', 'herbal', 'balsamic', 'floral', 'sweet']
c1ccc(cc1)CCO	['bread', 'rose', 'fresh', 'honey']
CC(=O)OCCc1ccccc1	['honey', 'fruity', 'rose', 'sweet']
CSSCc1ccccc1	['sulfuric', 'vegetable', 'metallic']
CCCCSSC	['alliaceous', 'roasted']
CCCCCCCC=CCO	['waxy', 'fresh', 'citrus', 'rose']
CCCCCCCCCCCCCCCCO	['odorless']
C1CCCCCCCC(=O)CCCCCCC1	['powdery', 'musk', 'animalic']
Oc1ccccn1	['animalic', 'seafood', 'nut']
O=c1cccc[nH]1	['smoky', 'burnt', 'nut', 'animalic']
CCCCOC(=O)c1ccccc1C(=O)OCCCC	['odorless']
Cc1cccc(c1O)C	['phenolic', 'medicinal', 'smoky', 'leather']
Cc1ccc(C)c(O)c1	['phenolic', 'smoky']
CCCCCC(O)C	['fresh', 'oily']
CCCCCC(C)O	['lemon', 'grass', 'sweet', 'floral']
O=C(O)Cc1ccccc1	['honey', 'sweet', 'animalic']
CC(O)CO	['odorless']
CCOc1ccc(C(C)=O)cc1	['sharp', 'anisic', 'floral']
CCc1ccc(C)s1	['sulfuric', 'ethereal', 'chemical', 'fruity', 'burnt']
CSC(=O)c1ccccc1	['alliaceous', 'vegetable', 'earthy']
CCCCOC(OCCCC)C	['apple', 'ethereal', 'liquor']
CCCCOC(C)OCCCC	['rose', 'green']
C=CCSSSCC=C	['roasted']
CCCCCC(=O)OCC/C=C\CC	['pear', 'green']
CC/C=C\CCOC(=O)CCCCC	['fruity', 'sweet', 'waxy', 'green', 'fatty', 'tropicalfruit', 'wine', 'balsamic']
C=CCSC	['alliaceous']
C(CS)O	['sulfuric']
CCCC(C)(C)S	['vegetable', 'roasted', 'meat', 'sulfuric']
CCCC(O)C(C)C	['green', 'musty', 'floral', 'camphor', 'leaf']
C=C/C(=C/C/C=C(\C)/CCC=C(C)C)/C	['lemon', 'herbal', 'floral', 'resinous', 'pungent', 'violetflower']
C=C/C(=C/C/C=C(/CCC=C(C)C)\C)/C	['lemon', 'herbal', 'floral', 'resinous', 'pungent', 'violetflower', 'sweet', 'floral']
C=C/C(C)=C/C/C=C(\C)CCC=C(C)C	['apple', 'citrus', 'green', 'berry', 'herbal', 'vegetable']
CCC(C)c1cnc(C)c(C)n1	['fresh', 'burnt', 'roasted']
Cc1cccc2c1nccn2	['musty', 'nut', 'woody', 'coffee', 'earthy']
Cc1cccc2nccnc12	['burnt', 'roasted', 'nut']
COc1ccc(c(c1)C=O)OC	['vanilla']
O=C1C=C(C)C(=O)C(C1)(C)C	['tobacco', 'woody', 'caramellic', 'green', 'herbal', 'citrus']
CC1=C(CC=O)C(C)(C)CCC1	['camphor', 'cooling', 'woody', 'oily', 'fruity']
OC1CCCCCCCCC1	['woody', 'floral', 'camphor']
OCc1cccs1	['ethereal', 'alliaceous', 'fermented', 'burnt', 'coffee']
CCCCOC(=O)CCCCCCCCC=C	['oily', 'wine', 'liquor']
C=CCCCCCCCCC(=O)OCCCC	['butter', 'wine', 'floral']
C/C=C(/C(=O)OC/C=C(/CCC=C(C)C)\C)\C	['fruity', 'geranium']
C/C=C(\C)/C(=O)OC/C=C(\C)/CCC=C(C)C	['geranium', 'fruity', 'herbal']
C/C=C(\C)C(=O)OC/C=C(\C)CCC=C(C)C	['fruity']
C=CCOC(=O)CCCCCC	['apple', 'fruity', 'banana', 'sweet']
COc1ccc2c(c1)cccc2	['sweet', 'resinous', 'floral', 'orange']
COc1ccc2ccccc2c1	['sweet', 'chemical', 'violetflower', 'orange', 'powdery', 'spicy']
CCCCOC(=O)CCCCCCCCC(=O)OCCCC	['oily', 'fruity']
CCC(=O)SC	['alliaceous', 'dairy', 'vegetable']
O=C(CSCc1nc2ccccc2[nH]1)Nc1ccc2ccccc2c1	['ripe', 'fruity', 'dairy', 'tropicalfruit', 'cheese']
CCOc1cccc(c1)C=O	['sweet', 'anisic', 'almond']
CCOC(=O)C(C)=O	['fruity', 'caramellic', 'sweet']
COc1cc(ccc1OC)C(=O)O	['sour', 'spicy']
CC(C)OC=O	['sweet', 'ethereal', 'chemical', 'fruity']
CC(=O)c1ccc2c(c1)cccc2	['powdery', 'sweet', 'violetflower']
CC(=O)c1ccc2ccccc2c1	['orange', 'sweet']
CC/C=C\CCC=O	['green', 'vegetable']
CC(CCCC(=O)C)C	['citrus', 'burnt']
CC(=O)CCCC(C)C	['spicy', 'mint', 'herbal']
CCCCN=C=S	['green', 'vegetable', 'pungent']
CCCCCCCCCC(=O)OCc1ccccc1	['floral', 'fatty', 'waxy']
C=CCCC(C)=O	['ethereal', 'fruity', 'pungent', 'burnt', 'floral']
CCSC(C)=O	['sulfuric', 'meat']
O=C1CCCCCCCCCCCCCC1	['musk', 'animalic']
C1CCCCCCCC(=O)CCCCCC1	['powdery', 'musk', 'animalic', 'fatty']
CCCCOC=O	['ethereal', 'plum']
CC/C=C/C=O	['green', 'fruity', 'apple']
CCCCC=O	['pungent', 'nut']
CCCCCCCCCCCCCCCCCCOC(=O)C	['oily']
CCCCCCCCCOC(=O)CC	['rose', 'ethereal', 'waxy', 'aldehydic', 'sweet', 'wine']
CC(=CCC/C(=C\C(=O)OC)/C)C	['geranium', 'herbal', 'citrus']
C=CCc1ccc(OC)c(OC)c1	['spicy', 'herbal', 'musty']
CCCCCCCCOC(=O)C(C)CC	['waxy', 'fruity', 'green', 'musty']
C/C=C/c1ccc(OC)c(OC)c1	['spicy', 'floral', 'sweet']
C=CCSCC=C	['pungent', 'sweet']
CCC=CC=CC(=O)C	['fruity', 'fatty', 'mushroom']
C=C1C2CC(CC1=O)C2(C)C	['mint']
CCOc1ccc2c(c1)cccc2	['sweet', 'resinous', 'violetflower']
CCOc1ccc2ccccc2c1	['floral', 'orange', 'powdery', 'grape']
CC(=O)c1ccccc1N	['grape']
CCCC1CCCC(=O)O1	['coconut']
CCCOC(=O)CC(=O)OCCC	['apple']
CC(=O)Cc1cnccn1	['bread', 'nut']
CC1CCCC(C)(C)C1CCC(C)O	['violetflower', 'woody', 'leather']
CC(CCC1C(C)CCCC1(C)C)O	['woody', 'fruity', 'floral']
CC(C)C(=O)OC(C)C	['tropicalfruit', 'pear', 'citrus']
CC(OC(=O)C(C)C)C	['banana', 'apple']
CC(C)OC(=O)C(C)C	['fruity', 'fresh', 'pear']
CCCCCCCC(=O)CC	['citrus', 'green', 'fatty', 'fruity', 'waxy', 'orange', 'floral']
CCC(=O)c1cc(OC)c(O)c(OC)c1	['fruity', 'vanilla', 'balsamic', 'floral', 'sweet']
O=Cc1ccc(c(c1)C)O	['phenolic', 'leather']
COC(=O)Cc1ccccc1	['honey', 'floral', 'sweet']
C=CCCN=C=S	['green', 'pungent']
CC(C=C)CO	['fresh', 'fermented', 'fruity', 'green']
C=CC(C)CO	['fermented', 'fruity', 'fresh', 'herbal']
C=CCOC(=O)/C=C/C	['pungent', 'tropicalfruit']
CC(C)CC(C(=O)OC)O	['sweet', 'fruity', 'musty']
COC(=O)C(O)CC(C)C	['fruity', 'berry', 'musty', 'sweet', 'wine']
CC(=O)O[C@@H]1C[C@@H]2CC[C@@]1(C)C2(C)C	['sweet', 'balsamic', 'resinous', 'herbal']
O=C(OC1CCCCC1)c1ccccc1O	['balsamic', 'floral']
COC(=O)/C=C(\C(=O)OC)/C	['wine', 'herbal']
c1ccc(cc1)CSSCc1ccccc1	['smoky', 'burnt', 'earthy', 'green', 'caramellic']
S(Cc1ccccc1)SCc1ccccc1	['sulfuric', 'rose']
c1ccc(CSSCc2ccccc2)cc1	['caramellic', 'green', 'earthy', 'burnt', 'sulfuric']
CCCCCC(=O)OCCC(C)C	['apple', 'fruity', 'banana', 'waxy']
CCCC(=O)OC1CCCCC1	['fruity', 'fresh', 'floral', 'sweet']
O[C@@H]1CC[C@@H](CC1)C(C)(C)C	['musk', 'earthy']
CCc1c(C)nccn1	['nut', 'earthy', 'bread']
CCc1nccnc1C	['cacao', 'coffee', 'nut']
CCCCOC(=O)/C=C/C=C/C	['fruity', 'herbal']
CCCCOC(=O)C(C)(C)C	['fruity', 'apple', 'herbal']
CCc1c(CC)nccn1	['nut', 'green', 'pepper']
CCc1nccnc1CC	['earthy', 'cacao', 'coffee']
CC(C)COC(Cc1ccccc1)OCC(C)C	['rose', 'green', 'almond']
C1COC(O1)Cc1ccccc1	['herbal', 'floral', 'green', 'fruity']
CCCCCC(OCCCC)OCCC(C)C	['green', 'oily', 'apple', 'cognac']
CC(=CCOC(=O)c1ccccc1)C	['balsamic', 'fruity', 'cacao', 'woody', 'balsamic', 'green', 'herbal']
O=C(c1ccccc1)OCC=C(C)C	['balsamic', 'berry', 'whiteflower', 'cacao', 'green', 'herbal', 'woody', 'balsamic']
CCCCC/C=C\CCCCCCC=O	['citrus']
c1ccc2sccc2c1	['earthy', 'burnt', 'sulfuric']
CC(=O)OC([C@@H]1CC[C@@H](C2=C(C1)[C@@H](C)CC2)C)(C)C	['powdery']
CC(=O)OC(C)(C)[C@@H]1CC[C@H](C)C2=C(C1)[C@@H](C)CC2	['rose', 'earthy', 'woody', 'floral', 'sweet']
CCCCC/C=C/C(=O)OC	['green', 'fruity', 'melon', 'pear']
CCCCC/C=C/C(=O)OCC	['green', 'fruity', 'pear', 'tropicalfruit']
CC=CC(=S)OCC	['fruity', 'grape', 'plum', 'sweet', 'sulfuric']
CCCCN	['cheese']
Oc1ccc2c(c1)oc(=O)cc2	['fruity', 'phenolic', 'spicy']
CCCC#N	['fresh', 'ethereal', 'aldehydic']
C(CCS)CS	['sulfuric', 'meat']
SCCCCS	['burnt', 'sulfuric', 'meat']
Cc1cc(C)c(c(c1)C)C	['camphor', 'chemical', 'roasted']
Cc1ccc(C)[nH]1	['green', 'earthy', 'burnt', 'animalic']
CCC/C=C/CO	['green', 'fruity', 'sharp', 'leaf']
CCCCCCCCCCCCCCCCCCCC	['fatty']
CCCCCCCCCCCCC=O	['fatty', 'waxy', 'orange', 'citrus']
OCC/C=C\CC	['fresh', 'grass']
CC/C=C\CCO	['grass', 'melon', 'cheese']
Cc1ccc(o1)C	['ethereal', 'roasted']
Cc1ccc(C)o1	['chemical', 'ethereal', 'meat', 'roasted']
CCCCCCOC(=O)CCC(C)=O	['fruity', 'caramellic', 'wine']
OCC/C=C/CC	['fresh', 'leaf']
c1ccc(cc1)COC(=O)c1ccccc1N	['lily', 'grapefruit']
O=C(c1ccccc1N)OCc1ccccc1	['orange', 'resinous', 'floral']
CCCCCC(C(C)=O)C(=O)OCC	['green', 'fruity', 'herbal', 'floral', 'wine']
C=CCc1ccc2c(c1)OCO2	['spicy']
C=CCSSSSCC=C	['alliaceous']
COCCc1ccccc1	['rose', 'green', 'floral', 'jasmin']
C=C/C(=C/CCC(=C)C)/C	['fruity', 'floral', 'watery', 'clean']
Cc1cccc(c1)C(C)C	['pungent', 'chemical', 'terpenic']
CCCCS	['alliaceous', 'coffee', 'cooked', 'meat']
CCCC(O)CC(=O)OCC	['citrus', 'green', 'fruity', 'grape', 'fresh', 'wine']
COc1ccc(cc1)O	['anisic', 'phenolic']
COc1ccc(O)cc1	['anisic', 'sweet']
C(CS)CS	['meat', 'sulfuric']
CCCOC(CC)OC(C)CCC	['green', 'cognac', 'alcoholic', 'ethereal']
Cc1cc(C)c(c(C)c1)O	['phenolic', 'coffee']
CSCCOC(C)=O	['fruity', 'tropicalfruit', 'sulfuric']
CC1(CC1(Cl)Cl)c1ccccc1	['rose']
CC1CC(=O)C(=C1C)O	['caramellic']
CC(=CCOC(=O)C)C	['jasmin', 'banana', 'ripe', 'powdery', 'almond', 'balsamic']
C/C=C/C=C/C(=O)O	['sour', 'pungent', 'green', 'fruity']
COc1ccc(OC)cc1	['earthy', 'tobacco', 'phenolic', 'sweet', 'nut']
CCCCCCCCC(=O)OC	['green', 'fruity', 'coconut', 'nut', 'wine']
O=C(c1ccccc1)Oc1ccc2c(c1)cccc2	['odorless']
CCC1=C(C(=O)CC1)O	['syrup', 'liquor']
CCC1=C(O)C(=O)CC1	['sweet', 'phenolic', 'burnt']
CCCCCCCCOC(=O)Cc1ccccc1	['rose', 'citrus', 'fatty', 'fruity', 'floral', 'sweet']
CCC/C=C/COC(=O)CC	['ripe', 'fruity', 'apple', 'pear']
CCCCCCCCCCC(=O)OC	['oily', 'fatty', 'waxy', 'sweet', 'wine']
CCCCCC(=O)O	['fatty', 'cheese']
CC1=C(CCC(=O)C)C(C)(C)CC=C1	['floral']
CC(=O)CCC1=C(C)C=CCC1(C)C	['woody', 'floral']
COC(=S)C(C)C	['fruity', 'sulfuric']
COCOC	['alcoholic', 'ethereal', 'fruity']
c1ccc(cc1)CCCCCO	['spicy', 'floral', 'rose', 'lemon', 'herbal']
CCC(C)(O)CCc1ccccc1	['fruity', 'floral', 'rose']
Cc1coc2c1CC[C@@H](C)C2	['herbal', 'musty', 'sweet', 'mint']
COC(=O)c1ccc(c(c1)OC)O	['vanilla']
COc1cc(ccc1O)C(=O)OC	['smoky', 'vanilla', 'chemical', 'phenolic', 'spicy', 'floral']
COC(=O)c1ccc(O)c(OC)c1	['spicy', 'green', 'vanilla', 'fresh', 'floral', 'sweet']
CCNCC	['seafood', 'ammoniac']
Cc1ccc(c(c1)OC)O	['vanilla', 'smoky', 'clove', 'leather']
Cc1ccc(c(c1)OC)O	['vanilla', 'smoky', 'clove', 'leather']
COc1cc(C)ccc1O	['spicy', 'vanilla', 'phenolic', 'smoky', 'sweet']
COc1cc(C)ccc1O	['spicy', 'vanilla', 'phenolic', 'smoky', 'sweet']
CCCCC/C=C/C=C/C=O	['fatty', 'citrus']
CC/C=C\CCOC=O	['green', 'fruity', 'apple', 'sharp']
CC/C=C\CCOC(=O)/C=C/CCC	['grass', 'pear', 'tropicalfruit', 'berry', 'vegetable']
CCCC=CC(=O)OC=CCCCC	['apple', 'green', 'fruity', 'melon', 'pear', 'tropicalfruit']
C=C(C)c1cc(C(C)=O)ccn1	['roasted', 'green', 'fermented', 'herbal']
CC(C)c1ccc(C)cc1OC	['woody', 'smoky', 'burnt']
CC1[C@H](O)C[C@@]2(C(C)C)C[C@H]12	['mint', 'camphor']
CCC(C)C(O)=S	['fruity', 'sulfuric', 'cheese']
CC/C=C\CCOC(=O)c1ccccc1	['green', 'herbal', 'woody', 'balsamic', 'sweet']
O=C/C(=C/c1ccco1)/c1ccccc1	['spicy', 'burnt', 'caramellic']
CC/C=C\CCOC(=O)CC	['apple', 'citrus', 'green', 'pear', 'waxy', 'vegetable', 'sweet']
CCOC(=O)c1ccccc1OC	['fruity', 'grape', 'floral', 'sweet']
CCCCCC(CCCC)O	['oily']
COC(OC)C(C)c1ccccc1	['green', 'floral', 'mushroom', 'citrus']
CCCCCCC(=O)CCCCCC	['floral']
CCC(=O)C(C)=O	['oily', 'fatty', 'butter']
CC(=O)CCC(=O)OC(C)C	['fruity', 'burnt', 'roasted']
CC(=O)C(=O)c1ccccc1	['plastic', 'butter', 'honey']
CCC(=O)c1nccs1	['earthy', 'bread', 'nut', 'caramellic']
CCCCCCCC(=O)OCCCCCC	['green', 'fruity', 'fatty', 'herbal']
C=C(C)[C@H]1C=C[C@@](C)(CC1)O	['fresh', 'mint']
CC/C=C/CO	['ethereal', 'citrus', 'green', 'fruity', 'metallic', 'fresh']
CCCC/C=C/CO	['green', 'fatty', 'pungent']
CCOC=O	['ethereal', 'fruity', 'cognac', 'wine']
CCC=CCCO	['leaf']
CC/C=C/CCO	['leaf', 'fresh', 'floral', 'oily', 'earthy']
CCCCCCCC(OCC)OCC	['green', 'floral', 'orange', 'citrus']
COC(=O)c1ccccc1	['fruity', 'floral', 'sweet']
OC1CCCC=C1	['fresh', 'earthy']
COc1cc(C)ccc1OC	['sweet', 'phenolic', 'spicy']
CC/C=C/C=C/CO	['fatty', 'almond', 'nut', 'cheese']
SCc1ccccn1	['roasted', 'fatty', 'meat', 'sulfuric']
CCCCCCOC(=O)CCCC	['apple', 'green', 'fruity', 'musk', 'sweet']
C=CC(C)(CCC=C(C)CCC=C(C)C)O	['floral', 'green', 'citrus', 'woody', 'waxy']
C=CC(C)(O)CC/C=C(\C)CCC=C(C)C	['green', 'woody', 'floral']
COC(=O)c1cccnc1	['tobacco', 'sweet', 'herbal']
CCCOC(C)OCC	['alcoholic', 'ethereal', 'green', 'cognac', 'pungent', 'nut']
CCCCCC(CC)OC(C)=O	['rose', 'citrus', 'green', 'waxy', 'floral', 'mint']
OCC[C@H](CCC=C(C)C)C	['fresh', 'floral', 'citrus']
Cc1cnc(c(C)n1)C(=O)C	['nut']
Cc1cnc(c(n1)C)C(=O)C	['resinous', 'nut', 'caramellic']
CC(=O)c1ncc(C)nc1C	['roasted', 'nut']
CC/C=C\CCOC(C)=O	['fruity', 'green', 'banana', 'grass']
c1ccc(Cc2ccccc2)cc1	['rose', 'metallic', 'leaf']
CCCCCCCOC(=O)c1ccccc1	['fresh', 'leaf', 'overripe', 'herbal', 'metallic']
c1ccoc1	['burnt', 'smoky']
C1CCCS1	['sulfuric', 'chemical']
c1cnc2c(n1)CCCC2	['roasted', 'nut']
CCCCCCCC/C=C\CCCCCCCC(=O)OCCCC	['oily', 'fatty']
CCC(C(=O)OCC)(C(=O)OCC)CC	['apple']
CCCCCCCCCCOC(=O)CCC(C)C	['oily', 'fruity']
CC(C)/C=C(/C=O)c1ccccc1	['floral']
CC(C)(CCC(C)(C)O)O	['camphor']
OCCc1ccccc1C	['fresh', 'rose', 'green']
Cc1ccccc1CCO	['rose', 'waxy', 'violetflower']
CCCCC=CCC(=O)OCC	['fruity', 'fatty', 'tropicalfruit']
c1ccc(Oc2ccccc2)cc1	['green', 'floral', 'metallic']
CC(C)(c1ccccc1)O	['green', 'sweet', 'earthy']
CC(c1ccccc1)(O)C	['sweet', 'resinous', 'fresh', 'floral']
OCCCc1ccccc1	['hyacinth', 'balsamic']
CCCCC/C(=C\c1ccccc1)CO	['fruity', 'pear', 'waxy', 'floral', 'sweet', 'jasmin']
CCCCCC/C(C=O)=C\c1ccccc1	['floral', 'sweet', 'jasmin']
CC(c1ccccc1C)C	['pungent', 'chemical', 'terpenic']
COc1cnccn1	['roasted', 'green', 'earthy', 'sweet', 'nut', 'wine']
C/C=C/C=C/C=O	['green', 'fruity', 'sweet', 'citrus']
CCCSSCCC	['alliaceous', 'tropicalfruit', 'green', 'metallic']
CC/C=C\C/C=C\C/C=C\CCCCCCCC(=O)OCC	['oily', 'fruity']
CC/C=C/C/C=C/C/C=C/CCCCCCCC(=O)OCC	['oily', 'fatty']
COc1c(OC)cccc1OC	['phenolic', 'spicy']
CC(C)CC1OC(CC(C)C)OC(CC(C)C)O1	['vanilla', 'butter', 'berry', 'cacao', 'coconut']
C=CCOC(=O)CCCCCCCCC	['fruity', 'sweet', 'wine']
COC(OC)c1ccccc1	['green', 'almond', 'sweet', 'nut']
COC(=O)CCCCCCC(=O)OC	['oily', 'fruity']
COC(=O)CCCCCCCC(=O)OC	['fruity', 'fatty']
C(CCCS)CCS	['burnt', 'fatty', 'meat', 'mushroom', 'sulfuric']
SCCCCCCS	['fatty', 'mushroom', 'meat', 'sulfuric']
CCCOC(=O)C(CC)C	['apple']
C/C=C(\C)C(=O)OCCC	['green', 'fruity', 'sweet', 'mint']
CCCC/C=C/C(=O)C	['dairy', 'mushroom']
CCCCC/C=C/C(=O)C	['fruity']
C/C=C/C(=O)[C@@H]1[C@@H](C)C=CCC1(C)C	['fruity', 'rose', 'blackcurrant']
CC(=CCS)C	['alliaceous', 'smoky', 'vegetable', 'rancid']
SCC=C(C)C	['sulfuric', 'vegetable']
CC(C)=CCOC(=S)C(C)C	['fruity', 'tropicalfruit', 'sulfuric']
C/C=C(/C)C(=O)OC	['fruity', 'herbal', 'ethereal']
C1CSCC1=O	['alliaceous', 'cooked', 'meat', 'vegetable']
O=C1CSCC1	['sulfuric', 'fruity']
O=C1CCSC1	['roasted', 'vegetable', 'meat', 'butter']
CC(CCC(=O)C)C	['fresh', 'fruity', 'burnt']
CC(=O)CCC(C)C	['mint', 'fruity', 'sweet', 'cheese']
CC(=O)CCC(=O)C	['fresh', 'herbal', 'burnt', 'sweet']
CC1CC(=O)CC(C)(C)C1=O	['tobacco', 'sour']
COc1cccc(OC)c1	['earthy', 'sweet', 'nut']
CCCCCCCCCCCCCCCC(=O)OC(C)C	['odorless']
CCCSSCC	['alliaceous', 'green']
CC(C)=C1CC[C@@H](C)CC1=O	['mint', 'herbal']
OC(=O)CCC(=O)O	['ambery', 'balsamic', 'musk']
C=Cc1ccccc1	['pungent', 'chemical', 'fresh', 'resinous']
CCCCCCOC(C)=O	['fruity', 'apple', 'sweet', 'pear']
SCCCS	['meat']
CCc1nc(C)c(C)o1	['green', 'vegetable', 'musty', 'earthy']
CCOC(=O)Cc1ccccc1	['honey', 'sweet']
O=C(O)/C=C\C(=O)O	['wine']
O=C(O)/C=C/C(=O)O	['odorless']
C1CC(=O)SC1	['burnt', 'alliaceous']
O=C1C=CCCCCCCO1	['tobacco', 'fruity', 'coconut']
CCCCCN=C=S	['vegetable', 'pungent']
CCCc1nc(C)c(C)o1	['roasted', 'burnt']
CC(COC(=O)C)C	['banana', 'liquor']
CC(C)COC(=O)C	['banana', 'ethereal', 'apple']
CC(=O)OCC(C)C	['apple', 'fruity', 'banana', 'pear']
CCC(C=O)CS	['pungent', 'cheese']
C=CCOC(=O)Cc1ccccc1	['honey', 'fruity', 'sweet']
c1ccc(cc1)CCS	['plastic', 'sulfuric']
CCCCCCC(=O)OCCc1ccccc1	['citrus', 'earthy', 'oily', 'orange', 'herbal', 'wine']
C/C(=C/CCC1(C)C2CC3C(C2)C31C)CO	['woody']
Oc1cccc(c1)C(C)(C)C	['phenolic', 'terpenic', 'leather']
C=Cc1ccc(OC)cc1	['rose']
Cc1ccccc1C(=O)C	['honey', 'floral', 'sweet', 'powdery', 'anisic', 'vanilla', 'phenolic', 'burnt', 'nut']
CCCCCCCCCCCCCCCC	['waxy']
CC(CCC(=O)C(C)C)C	['fresh', 'fruity', 'burnt']
CCCCSCCCC	['green', 'floral']
CCCCc1ccccn1	['green', 'sweet']
CC(C12CCC(O2)(CC1)C)C	['cooling', 'camphor', 'green']
CC(C)C12CCC(C)(CC1)O2	['camphor', 'cooling', 'resinous']
CCCCCc1cccnc1	['rancid', 'tobacco', 'green', 'woody']
CC(CC(=O)OC(C)C)C	['wine', 'fermented']
CC(C)CC(=O)OC(C)C	['apple', 'tropicalfruit', 'wine']
CC(C)CCCC(C)CCCC(C)CCCC(=CCO)C	['ethereal', 'jasmin', 'balsamic']
c1ccc(cc1)CC(=O)Cc1ccccc1	['almond', 'plastic']
O=C(Cc1ccccc1)Cc1ccccc1	['rose', 'honey']
NC(CS)C(=O)O	['odorless']
CCCCCCCCCCCCCC(=O)OC(C)C	['odorless']
CCOC(=O)c1ccccc1	['fruity', 'floral']
C/C1=C\CC/C(C)=C/CC(C)(C)/C=C/C1	['earthy', 'woody', 'balsamic']
CC(=O)C(=C)C	['fresh', 'fruity', 'burnt']
Cc1ccc2c(c1)OCC(=O)CO2	['fresh', 'watery', 'clean', 'melon', 'green', 'phenolic']
C=CCOC(=O)CCC	['apple', 'green', 'fruity']
C=CCc1cc(c(c(c1)OC)OC)OC	['spicy', 'floral']
CC(=O)OC12CCCC(C)(CCC3C1CC3(C)C)C2	['woody', 'fruity']
CCCC(OC(=O)C)C	['fresh', 'ester', 'fruity', 'fermented']
CCCC(C)OC(C)=O	['ripe', 'fruity']
C/C=C/c1cc(c(c(c1)OC)OC)OC	['spicy', 'floral']
O=C(c1ccccc1)CC(=O)C	['resinous', 'roasted', 'fruity', 'burnt']
C[C@@H]1CC[C@H]2C(C)(C)[C@H]3C[C@]21CC[C@@]3(C)O	['woody']
CC(=CCC/C(=C/CCC(=O)C)/C)C	['green', 'pear', 'waxy', 'woody', 'rose', 'tropicalfruit']
C/C(=C\CCC(=O)C)/CCC=C(C)C	['fresh', 'fruity', 'sweet', 'floral', 'rose', 'green']
CC(=O)CC/C=C(\C)CCC=C(C)C	['rose', 'green', 'fruity', 'fresh', 'floral']
CCCCCCCCCCCC(=O)O	['fatty', 'fresh', 'waxy']
CCCCCCCCCOC(=O)CCCCC	['fruity', 'ethereal', 'nut', 'wine']
CCCCCCCCc1ccco1	['ethereal', 'oily']
CCCCCCCCCO	['fatty', 'floral', 'rose', 'orange']
CC(COC(=O)Cc1ccccc1)C	['rose', 'honey', 'tobacco', 'fruity', 'leaf']
CC(C)COC(=O)Cc1ccccc1	['honey', 'floral', 'cacao', 'fruity', 'waxy']
CC(C)(C)OC	['mint']
COC(C)(C)C	['fresh', 'ethereal', 'wine']
CCCCCCCCCOC(=O)CCCCCCC	['rose', 'earthy', 'fatty', 'oily', 'sweet', 'mushroom']
CC(C)Cc1cccnc1	['resinous']
CCCCCCCCCCOC=O	['fruity', 'fresh', 'floral']
CC(=O)/C=C/c1ccccc1	['resinous', 'berry', 'cheese', 'butter']
c1ccc(cc1)CC(=O)OCc1ccccc1	['jasmin', 'cacao']
O=C(Cc1ccccc1)OCc1ccccc1	['balsamic', 'honey']
COc1ccc(COC(=O)Cc2ccccc2)cc1	['honey', 'balsamic', 'rose']
CCCCCCCCCCCCCC(=O)OCCCC	['fatty', 'waxy']
O=C(c1ccccc1O)Oc1ccccc1	['medicinal', 'phenolic']
c1ccc(cc1)OC(=O)c1ccccc1O	['sweet', 'fruity', 'balsamic']
c1ccc(SSc2ccccc2)cc1	['earthy', 'burnt', 'meat', 'sulfuric']
CC/C=C/CCCCCOC(C)=O	['green', 'fatty', 'melon', 'pear', 'waxy']
C=C(C)C(=O)C(C)(C)c1ccccc1	['fruity', 'floral']
c1cc(C=O)[nH]c1	['musty', 'meat', 'coffee']
O=Cc1ccc[nH]1	['roasted', 'burnt', 'pungent', 'nut']
O=C(Oc1ccccc1)c1ccccc1	['green', 'fruity', 'metallic', 'balsamic', 'floral']
C=CC(CCC=C(C)C)C	['fresh', 'pungent', 'terpenic']
C=CC(C)CCC=C(C)C	['herbal', 'citrus', 'terpenic']
Cc1c(C)nc2ccccc2n1	['fatty', 'earthy']
Cc1nc2ccccc2nc1C	['coffee', 'nut', 'animalic']
CCCc1cnccn1	['vegetable', 'nut']
O=C(c1ccccc1)Oc1ccccc1	['phenolic', 'fruity']
CNc1ccccc1C(=O)OCCc1ccccc1	['grapefruit', 'orange', 'citrus']
CC1CC(OC(=O)c2ccccc2O)CC(C1)(C)C	['odorless']
CCC(=O)OC1(C)CCCCC1(C)C	['fruity', 'herbal', 'sweet', 'mint']
CC1(C)C2CCC(C)(CC2)O1	['medicinal', 'camphor']
CC12CCC(CC1)C(O2)(C)C	['cooling', 'camphor']
CC12CCC(CC1)C(C)(C)O2	['fresh', 'camphor']
CCCCCCCCCC(=O)OCC	['fatty', 'cognac', 'sweet', 'nut', 'wine']
CC(CCOC(=O)Cc1ccccc1)C	['sweet', 'balsamic', 'fruity']
CC(C)CCOC(=O)Cc1ccccc1	['honey', 'cacao', 'rose']
OCCCCc1ccccc1	['honey', 'resinous']
CCCC(=O)CCCC(=O)OCC	['fruity']
COc1cc(cc(c1O)OC)C=O	['plastic', 'woody', 'green', 'grass', 'sweet']
COc1cc(C=O)cc(c1O)OC	['sweet', 'resinous', 'floral']
COc1cc(CO)cc(OC)c1O	['balsamic', 'floral']
O=C(OCc1ccccc1)c1ccccc1O	['balsamic', 'sweet']
CCC(S)C(=O)OC	['green', 'fruity', 'sweet', 'tropicalfruit', 'blackcurrant']
CCCCCCC(C)OC(C)=O	['waxy', 'fruity', 'floral', 'herbal']
C=CCOC(=O)CCCCCCC	['apple', 'fatty', 'fruity', 'banana', 'wine']
CCCC/C=C/CC(=O)O	['sour', 'pungent', 'apple']
c1ccc(cc1)CCOC(=O)Cc1ccccc1	['honey', 'rose', 'green', 'fatty', 'powdery', 'cinnamon']
CCCCCCCC(=O)OCCc1ccccc1	['green', 'fruity', 'earthy', 'floral', 'wine']
CCCCCC/C=C/CO	['green', 'fatty', 'melon']
CCOC(=O)CC(=O)c1ccccc1	['fruity', 'cherry']
CCOC(=O)CCCCCCCCC(=O)OCC	['fruity', 'melon', 'wine']
CCCCC[C@@H](C)O	['fruity', 'sweet', 'oily']
CC(=CCC/C(=C/COC(=O)Cc1ccccc1)/C)C	['resinous', 'fruity', 'honey', 'geranium']
O=C(Cc1ccccc1)OC/C=C(/CCC=C(C)C)\C	['resinous', 'fruity', 'honey']
CC(C)=CCC/C(C)=C/COC(=O)Cc1ccccc1	['honey', 'rose', 'floral', 'sweet']
CCOC(=O)c1ccccc1O	['fruity', 'floral', 'sweet']
CSCCO	['sulfuric', 'meat']
CCCCCCCCCC(=O)OC	['oily', 'fatty', 'fruity', 'cognac', 'wine']
CCCCCC(C)=O	['fruity', 'cinnamon', 'coconut', 'cheese']
CC/C=C\CC/C=C/CO	['green', 'herbal', 'cucumber']
CCCCOCc1ccc(O)c(OC)c1	['vanilla', 'pungent', 'sweet']
CCCCCCCC=O	['fatty', 'fruity']
CCC(C(=O)OCCc1ccccc1)C	['rose', 'green', 'fermented', 'cacao']
O=C(CCO)OCCc1ccccc1	['fruity', 'sweet', 'ethereal']
CC(Cc1nccs1)C	['dry', 'leaf', 'vegetable']
CC(C)Cc1nccs1	['vegetable', 'musty', 'waxy']
CC/C=C\CCOC(C)OCC	['violetflower', 'leaf', 'mushroom']
CC/C=C/CCOC(C)OCC	['green', 'fruity', 'vegetable', 'musty', 'grass']
O=Cc1ccccc1OC	['sweet', 'balsamic', 'floral', 'almond', 'cherry']
COc1ccccc1C=O	['vanilla', 'powdery', 'floral', 'sweet', 'smoky', 'chemical', 'almond']
C1CSCS1	['sweet', 'alliaceous']
O=COCCC(C)C	['dry', 'earthy', 'blackcurrant', 'ethereal', 'wine', 'plum', 'berry']
CC(C)CCOC=O	['sharp', 'apple', 'waxy']
CCSSSCC	['alliaceous']
CCCCCCCCCCCCCC(=O)O	['oily', 'waxy', 'odorless']
O=C1OCC=C1C	['fresh', 'fruity', 'cheese']
CCOC(=O)Cc1cccnc1	['resinous', 'fruity', 'tobacco']
CCOC(=O)c1ccc(cc1)C	['jasmin', 'resinous', 'fruity']
CCCCCCOC(=O)c1ccco1	['apple', 'green', 'fruity', 'pear', 'waxy', 'floral']
C=CCCCOC(=O)C	['grass', 'plastic', 'vegetable', 'metallic', 'cooked', 'meat', 'sulfuric']
CCCCCC(CC)OC=O	['fruity', 'vegetable']
COC(=O)c1ccccc1NC	['orange', 'resinous', 'musty']
CNc1ccccc1C(=O)OC	['sweet', 'fruity', 'clean', 'fresh', 'floral']
CC(C)OC(=O)Cc1ccccc1	['honey', 'rose']
CC/C=C\CCCCO	['green', 'fruity', 'melon', 'mushroom']
CCCCC(CCC(=O)O)C	['dairy', 'fruity', 'animalic', 'rancid']
CCCCC(C)CCC(=O)O	['dairy', 'fruity']
CCCC[C@@H](C)CCC(=O)O	['animalic', 'meat']
C=CCCCCCC(=O)C	['fruity', 'cooked']
C=CCCCCC(C)=O	['fatty', 'herbal', 'cheese']
CC(=O)CC(=O)O[C@H]1C[C@@H](C)CC[C@@H]1C(C)C	['fruity', 'fresh', 'floral', 'mint']
CCC(CC)(O)C	['fruity', 'leaf']
CCC(C)(CC)O	['fruity', 'leaf']
CCC(C)(O)CC	['green', 'fruity', 'earthy', 'fermented', 'camphor', 'leaf']
CCCCCC(=O)OCCC	['green', 'sweet', 'tropicalfruit']
C1CCC(=O)C(=O)C1	['syrup', 'spicy', 'nut', 'body', 'gourmand']
CC(=O)CS	['meat', 'sulfuric']
Cc1c(c(=O)cco1)O	['bread', 'syrup', 'clean', 'burnt']
O=c1ccoc(c1O)C	['sweet', 'burnt']
Cc1occc(=O)c1O	['caramellic', 'fruity', 'berry', 'sweet']
CC(CC(=O)O)C	['sour', 'cheese', 'body']
CC(C)CC(=O)O	['cheese', 'sour', 'ripe', 'rancid']
CCCCCCC(=O)OCc1ccco1	['green', 'fermented', 'fruity', 'musty']
CCCCC(=O)OCC(C)C	['fruity', 'apple', 'ethereal']
CCCCCCCCCCCC=CC=O	['citrus', 'waxy', 'fatty', 'green', 'floral']
CCCCCOC(=O)CC(C)C	['fruity', 'apple', 'banana']
C/C=C(\C)/C(=O)OC	['ethereal', 'liquor']
COC(=O)/C(=C/C)/C	['ethereal', 'liquor', 'fruity']
CCC=CCCC=CCO	['vegetable', 'cucumber']
O=c1cc[nH]cc1	['animalic', 'seafood', 'smoky', 'nut']
COc1ccc(cc1)/C=C/C#N	['balsamic', 'spicy']
CCCCCC(=O)CCC	['green', 'fruity', 'oily', 'herbal', 'grass']
CCC1(O)C2(C)CCCC1(C)CC2	['watery', 'herbal', 'woody']
CCCCC(O)C(=O)OC	['fruity', 'fresh', 'wine']
COc1cc(OC)cc(c1)C=O	['vanilla', 'powdery', 'almond']
CCCCCC=CC(C)=O	['earthy', 'fruity', 'sweet', 'mushroom']
CCCCCCCC(=O)OCc1ccccc1	['floral', 'fruity', 'fatty']
CCCCCCCCCCCCCCCCC(=O)OCC	['oily', 'fatty', 'waxy']
CCCC(=O)OC(C)CCC	['ethereal', 'green', 'fruity', 'banana', 'sharp', 'plum', 'sweet']
CCCC(=O)Oc1ccccc1	['fruity', 'honey', 'floral', 'sweet']
CC(=CCCC(=C)[C@@H]1CCC(=CC1)C)C	['woody', 'oily', 'terpenic', 'citrus']
CC(=CCCC(=C)[C@H]1CC=C(C)CC1)C	['balsamic', 'woody']
C=C(CCC=C(C)C)[C@H]1CC=C(C)CC1	['citrus', 'woody', 'balsamic', 'floral', 'sweet', 'tropicalfruit']
CCCCC#N	['ethereal', 'aldehydic']
CCCCCCC(CC)C(=O)OC	['oily', 'fruity', 'fatty', 'herbal', 'woody']
C(CCN)CN	['animalic', 'overripe', 'seafood']
Cc1cccc(c1)C(=O)C	['vanilla', 'almond']
CCOC(=O)C1C(C)(c2ccccc2)O1	['berry', 'floral', 'honey']
CCOC(=O)C1OC1(C)c1ccccc1	['berry', 'resinous']
Cc1ccc2c(c1)nccn2	['nut', 'coffee', 'earthy']
CCC(=O)C(O)CC	['caramellic', 'dairy', 'butter']
CCCCC(OCC(C)C)OCC(C)C	['apple', 'herbal', 'musty', 'pungent']
CC(C)c1ccc(CO)cc1	['oily', 'spicy']
CC(C)c1ccc(cc1)CO	['resinous', 'spicy', 'musk', 'herbal', 'leather']
OCc1ccc(cc1)C(C)C	['sweet', 'spicy', 'resinous', 'spicy']
CCCCCCCOC(=O)CCCC	['oily', 'fruity', 'wine']
OCC(CO)(CO)N	['odorless']
C/C=C/CCCCC=O	['green', 'melon']
CCCCCC(=O)OCc1ccco1	['green', 'fatty', 'waxy', 'musty']
CCCCOC(=O)CCC(C)=O	['caramellic', 'fruity', 'fatty', 'waxy', 'sweet']
CCCCOC(=O)c1ccc(cc1)O	['odorless']
CCCCOC(=O)c1ccc(O)cc1	['odorless']
C=C/C=C/C=C\CC	['green', 'plastic']
CCCCCCCC(=O)OCc1ccco1	['coconut', 'sweet']
CCOC(=O)C(OC(=O)C)(CC(=O)OCC)CC(=O)OCC	['odorless']
CCCC(C)S	['sulfuric', 'chemical']
CC(=O)C1CC=C(C)C1(C)C	['fatty', 'herbal', 'woody', 'sweet', 'camphor']
CCCCOC(=O)CC(CC(=O)OCCCC)(C(=O)OCCCC)OC(=O)C	['herbal', 'wine', 'sweet']
CCCCOC(=O)C(OC(=O)C)(CC(=O)OCCCC)CC(=O)OCCCC	['odorless']
Cc1ccc(C(C)C=O)cc1	['green', 'fresh', 'herbal', 'woody', 'floral', 'sweet']
CCCCCCC(=O)OCCC	['green', 'fruity', 'oily', 'wine']
CCCCCCCCOC(=O)C(C)C	['green', 'fruity', 'fatty', 'earthy', 'herbal', 'vegetable']
OC(=O)c1ccccc1O	['sour', 'medicinal', 'phenolic']
CCOC(=O)c1ccc(OC)cc1	['anisic', 'floral', 'sweet']
CCc1csc(C)n1	['green', 'roasted', 'sulfuric', 'meat']
O=C(O)CC(O)(CC(=O)O)C(=O)O	['odorless']
C(C(=O)O)C(CC(=O)O)(C(=O)O)O	['odorless']
CCOC(=O)C(CC(=O)OCC)(CC(=O)OCC)O	['odorless']
CCOC(OCC)OCC	['ethereal', 'fruity']
CCOCOCC	['fresh', 'ethereal', 'fruity']
CC(=CCC[C@]([C@@H]1CCC(=CC1)C)(O)C)C	['woody', 'floral', 'pepper']
CC(C)=CCC[C@](C)(O)[C@@H]1CC=C(C)CC1	['lemon', 'fruity', 'floral']
CCc1cccs1	['green']
O=C(OCCCc1ccccc1)c1ccccc1O	['balsamic', 'floral', 'sweet']
COc1cc(C=C)ccc1O	['phenolic', 'spicy']
C=Cc1ccc(O)c(OC)c1	['spicy', 'sweet', 'smoky']
CCCCOC(=O)C(CC(=O)OCCCC)(CC(=O)OCCCC)O	['butter', 'fruity']
CC(S)C(=O)OCC1CCCO1	['sulfuric', 'tropicalfruit']
CCCCC/C=C\C=C\C(=O)OC	['pear']
Cc1nccnc1CCC	['nut', 'green']
CCCc1c(C)nccn1	['nut']
CCCc1nccnc1C	['earthy', 'musty', 'nut']
CN=C=S	['spicy', 'sulfuric']
CC1=CC=CC(C)(C)CC1=O	['mint']
CC(C)c1c(C)nccn1	['woody', 'coffee']
CCCCCC(=O)OCCCC	['green', 'fruity', 'fermented', 'waxy', 'berry']
c1cc2c(cc1CO)OCO2	['vanilla', 'powdery']
CC(=O)OCc1ccc2c(c1)OCO2	['cherry', 'floral', 'sweet']
CC(=O)c1ccccc1O	['cinnamon', 'almond', 'cherry']
CCCCCCCCCCCC(=O)OCCC	['fruity', 'waxy', 'dairy', 'cognac', 'floral']
OC1C2CC3CC1CC(C2)C3	['fresh', 'camphor']
CC(=C)CCC(=O)C	['citrus', 'herbal']
C=C(C)CCC(=O)C	['grass', 'earthy', 'vegetable']
O=C1C2CC3CC1CC(C2)C3	['camphor', 'coniferous']
CCCCC(=O)OCC/C=C\CC	['green', 'fruity', 'butter']
CC/C=C/CCOC(=O)CCCC	['green', 'fruity', 'tropicalfruit', 'butter']
CCC(C)(C)SSC(C)(C)CC	['vegetable', 'green', 'alliaceous', 'meat', 'sulfuric']
CCc1ccncc1	['rancid', 'tobacco']
C[C@H]1CC[C@@H]([C@H](C1)O)C(=C)C	['herbal', 'dry']
CCOC(OCC)c1ccco1	['fruity', 'burnt', 'bread']
CCc1nc(C)sc1C	['earthy', 'burnt', 'coffee']
c1ccc(cc1)CCN=C=S	['green', 'spicy', 'berry', 'herbal']
OC(=O)C(=O)C	['sour', 'burnt']
CC(=O)C=O	['caramellic', 'sour', 'ethereal', 'liquor']
CCCCCOC(=O)CCC(C)C	['oily', 'fruity', 'apple']
CCOC(=O)C1CCCCC1	['apple', 'fruity', 'fermented', 'berry', 'cheese']
OCCCC(C)C	['apple', 'ethereal', 'fermented']
CC(C)CCCO	['green', 'oily', 'fruity', 'fermented', 'herbal']
CCc1cccnc1	['tobacco', 'roasted', 'smoky', 'nut']
CCSSCC	['chemical', 'ripe', 'alliaceous', 'fatty']
CC(C)CCCC(C)CC=O	['lemon', 'green', 'aldehydic']
Cc1nc(C)c(C)s1	['coffee', 'herbal', 'nut']
CCCCC(C)O	['alcoholic', 'fruity', 'fatty', 'fermented', 'musty', 'mushroom']
O=CCC(CC(C)(C)C)C	['pungent', 'aldehydic', 'green', 'fresh', 'clean']
CC1=CCCC(C)(C)C1C(C)CCC=O	['violetflower', 'woody', 'leather', 'tobacco', 'animalic']
CC(CCOC(=O)c1ccccc1)C	['tropicalfruit', 'resinous', 'green']
CC(C)CCOC(=O)c1ccccc1	['sweet', 'fruity', 'green', 'waxy']
CCCCCC/C=C/C=O	['fatty', 'melon', 'waxy', 'cucumber']
C=C1C(O)CC2CC1C2(C)C	['fresh', 'camphor']
CSSCC(C)=O	['green', 'sweet']
CC(C)CCC(=O)OC	['banana', 'tropicalfruit', 'cheese']
COC(=O)CCC(C)C	['banana', 'musty', 'pungent', 'apple']
O=C(c1ccccc1)OCCc1ccccc1	['honey', 'rose', 'fruity']
OCCc1ccccc1	['hyacinth', 'rose']
CSc1cnccn1	['earthy', 'nut', 'sulfuric', 'ethereal']
CCCCCCCC(=O)OCCC(C)C	['green', 'oily', 'fruity', 'fatty', 'waxy', 'cognac', 'wine']
CC(C)=C(C)C1CCCCO1	['herbal', 'fresh', 'camphor']
CCC/C=C/C(=O)OCC	['green', 'fruity', 'sweet']
CC/C=C/CCOC(=O)CCCCCC	['green', 'fruity', 'fatty', 'waxy', 'tropicalfruit']
CC(CC(=O)OCCCc1ccccc1)C	['balsamic', 'fruity']
C1CNCCN1	['ammoniac']
COc1cc(C(C)=O)cc(OC)c1O	['spicy', 'vanilla', 'phenolic', 'balsamic', 'sweet']
CC1(C)CCC[C@@]2(C)C1=CC(=O)O2	['musk', 'vanilla']
O=C1C=C2[C@](O1)(C)CCCC2(C)C	['woody', 'syrup']
C=C/C(C)=C/CC=C(C)C	['citrus', 'anisic']
COc1ccc(cc1C)C	['phenolic', 'spicy']
Cc1ccc(c(C)c1)OC	['spicy', 'herbal']
COc1ccc(C)cc1C	['earthy', 'spicy', 'herbal', 'nut']
COc1cc(C=O)c(cc1OC)OC	['sweet', 'cinnamon', 'herbal']
CCCCc1c(C)nccn1	['anisic', 'dry', 'woody']
Cc1nccnc1CCCC	['cacao', 'nut', 'coffee']
CC/C=C\CCOC(=O)CCCCCCC	['green', 'fruity', 'fatty', 'waxy', 'tropicalfruit', 'wine']
CCOC(OCC)c1ccccc1	['spicy', 'green', 'almond', 'sweet']
CC(=CCCC(=O)C)C	['banana', 'apple', 'chemical', 'cheese']
CC(=O)CCC=C(C)C	['fresh', 'citrus', 'ester', 'herbal']
CSCSC	['alliaceous', 'metallic', 'spicy', 'sulfuric', 'mushroom', 'spicy']
CC(C12CCC(C2C1)(C)O)C	['herbal', 'clove', 'berry']
CC(=CCC/C(=C\CCC(=O)C)/C)C	['fatty', 'metallic']
CCC(C(=O)OCC(C)C)C	['apple', 'fermented', 'fatty']
CCC(C)C(=O)OCC(C)C	['fruity', 'sweet']
CC(=O)OCC(COC(=O)C)OC(=O)C	['clean', 'dairy', 'sour']
CC(=O)OC(COC(=O)C)COC(=O)C	['odorless']
CC(=O)OCC(COC(C)=O)OC(C)=O	['fruity', 'ethereal']
Cn1cccc1C=O	['burnt', 'roasted', 'nut']
Cc1c(C)nccn1	['musty', 'nut', 'body', 'cacao', 'powdery', 'earthy', 'coffee']
Cc1nccnc1C	['coffee', 'cacao', 'nut']
CCC(COC(=O)C(C)C)C	['banana', 'tropicalfruit']
CCC(C)COC(=O)C(C)C	['fruity']
C=CCc1cc(OC)c(OC)c(OC)c1	['woody', 'spicy', 'floral', 'sweet']
CCCCOc1ccccc1	['anisic', 'dry', 'woody']
CC(=O)c1ccc2CCCCc2c1	['floral', 'musk', 'grape']
CC(=O)c1ccc2c(c1)CCCC2	['floral', 'orange', 'musk']
Cc1nc(C)c(C)nc1C	['musty', 'nut']
CCC(=O)OCc1ccc(OC)cc1	['fruity', 'vanilla', 'herbal', 'floral', 'sweet']
CCCCCOC(=O)C(C)C	['apple', 'fruity']
CCCCOC(=O)CC(CC(=O)OCCCC)(OC(C)=O)C(=O)OCCCC	['fruity', 'sweet', 'wine']
CC(=O)CCC(C)=O	['fresh', 'burnt', 'herbal']
CC(=O)c1c(cco1)O	['burnt', 'caramellic', 'fruity']
CCCCCCCC/C=C\CCCCCCCC(=O)OCC(CO)O	['odorless']
CCCCCCOC(=O)CC	['sour', 'earthy', 'fruity', 'fermented']
CCCCCCC=CC	['fresh', 'ethereal', 'chemical', 'citrus']
CC(C)[C@@H]1CC[C@](C)([C@H]2CCC(=C[C@@H]12)C)O	['herbal', 'honey']
Cc1nc(C(C)C)sc1C	['earthy', 'roasted', 'nut']
CSCCCCO	['vegetable', 'alliaceous', 'earthy']
CCC(=O)/C=C/C1=C(C)CCCC1(C)C	['woody']
CCC(COC(=O)CC(C)C)C	['fruity', 'cacao', 'fermented']
CCC(C)COC(=O)CC(C)C	['wine', 'body', 'cheese', 'apple', 'cognac']
CCCCCCCCOC(=O)c1ccco1	['green', 'fatty', 'metallic', 'waxy', 'mushroom']
CC(C)Cc1nc(C)c(C)s1	['geranium', 'green', 'berry', 'nut', 'vegetable', 'body', 'earthy']
CC(Cc1sc(c(n1)C)C)C	['leaf', 'earthy', 'vegetable']
Cc1nc(CC(C)C)sc1C	['green', 'earthy', 'vegetable', 'nut']
CC(=O)C1CCCCC1	['fresh', 'fruity', 'herbal', 'burnt', 'roasted']
CC(=O)C(C)C(C)=O	['fruity', 'burnt']
CCCCCCCCCCCCCCCC(=O)OCCCC	['oily']
O=Cc1cc(C)ccc1C	['sweet', 'spicy', 'almond']
CC1=CCC=CC1	['chemical', 'terpenic', 'citrus']
COc1cccc(c1OC)C=O	['vanilla']
CC(C)(C)c1cccc(O)c1	['spicy', 'phenolic', 'leather']
CC(=O)CCc1ccccc1	['green', 'fresh', 'floral', 'jasmin']
CCOC(OCC)c1ccc(C)cc1	['almond', 'herbal', 'cherry', 'floral', 'sweet']
Cc1ccc2c(c1)oc(=O)cc2	['sweet', 'resinous', 'fruity', 'floral']
Cc1ccc(cc1)COC(=O)C	['hyacinth', 'floral', 'sweet', 'fruity', 'woody', 'pepper', 'herbal']
CC(=O)OCc1ccc(C)cc1	['fruity', 'anisic', 'cherry', 'floral', 'sweet']
CCCCCCCC(=O)OC	['fruity', 'orange', 'wine']
CC1SC(C)SS1	['meat', 'sulfuric']
CC1SSC(C)S1	['meat']
CCC(=O)OC1CCCCC1	['green', 'fruity', 'banana', 'waxy', 'sweet']
CCCCCC#CC(=O)OC	['green', 'cucumber', 'vegetable', 'leaf', 'wine']
CCCCCC(O)CC	['earthy', 'oily', 'herbal', 'mushroom', 'nut']
COCC(C)O	['sweet', 'ethereal']
CC1(C)C2CCC1(C)[C@@H](OC=O)C2	['green', 'earthy', 'camphor']
CC/C=C/C/C=C/C/C=C/CCCCCCCC(=O)O	['fresh', 'mint', 'resinous', 'spicy']
CCCCCCC(=O)O	['fatty', 'sour']
CCOCCOC(C)=O	['fruity', 'sweet']
CCCOC(=O)c1cc(O)c(O)c(O)c1	['odorless']
C[C@H]1CC[C@@H]([C@H](C1)O)C(C)C	['fresh', 'mint', 'musty']
CC(C)[C@@H]1CC[C@@H](C)C[C@H]1O	['cooling']
C1CCc2c(N1)cccc2	['seafood', 'floral', 'jasmin']
COC(=O)c1ccccc1O	['sweet']
Cc1c(nccn1)OC	['nut', 'earthy']
COc1nccnc1C	['vegetable', 'roasted']
CC(C)[C@H]1CC[C@@H](C)CC1O	['musty', 'mint', 'camphor']
CCCCC(=O)OC(C)C	['apple', 'ethereal', 'fruity', 'wine']
CCC/C=C/C(=O)OC	['green', 'fruity', 'sharp', 'musty']
CC(=CCCC1(C)C2CC3C1(C)C3C2)C	['woody']
O=Cc1ccccc1O	['medicinal', 'spicy']
CCOC(C(C)C)OCC	['apple', 'ethereal']
CCOC(OCC)C(C)C	['apple', 'ethereal', 'green', 'fruity', 'fermented']
CC(C)c1ccc2c(cccn2)c1	['grass', 'metallic', 'leaf', 'phenolic', 'nut']
CC(c1ccc2c(c1)cccn2)C	['green', 'earthy', 'woody']
C=C(C)C1CCC(=CC1=O)C	['sweet', 'herbal', 'fruity']
c1ccc(cc1)OCc1ccccc1	['phenolic', 'balsamic', 'floral']
C=CCCCCCCCCC(=O)OCC	['green', 'fruity', 'fatty', 'waxy', 'wine']
C=CCOC(=O)C(C)CC	['green', 'fruity', 'oily', 'fermented', 'waxy', 'sweet', 'tropicalfruit']
C/C=C(/C(=O)OC(C)C)\C	['sweet', 'mint', 'fruity']
CC(C)=CC(=O)OC(C)C	['green', 'vegetable', 'sweet', 'mint']
CC(OC(=O)c1cccnc1)C	['tobacco', 'resinous', 'fruity']
CC(C)OC(=O)c1cccnc1	['fruity', 'tobacco', 'herbal', 'floral']
CC(CC(=O)OC)O	['wine', 'apple']
CCCCCC(CC(=O)OC)OC(C)=O	['green', 'fruity', 'wine', 'tropicalfruit']
CC(CCc1ccccc1)(O)C	['lily', 'resinous']
CC(C)(O)CCc1ccccc1	['green', 'herbal', 'floral', 'sweet']
COc1cccc(c1)C(=O)O	['spicy']
CCCCCCN	['ammoniac', 'musty', 'seafood']
CC/C=C/CC(=O)OCC	['green', 'fruity']
COC(=O)Cc1ccc(cc1)OC	['honey', 'anisic']
CCCCCCO	['fatty', 'fruity', 'wine']
CCOC(=O)/C=C/C=C/C	['fruity', 'herbal', 'spicy']
C/C=C/C=C/C(=O)OCC	['fruity', 'anisic', 'dry', 'woody', 'ethereal']
CC/C=C\CC1=C(C)CCC1=O	['fruity', 'floral', 'jasmin']
CC(=O)c1ccco1	['caramellic', 'balsamic', 'sweet', 'nut']
CCCC/C=C/C(O)C	['ethereal', 'fruity']
C=CC(O)CCCCC	['earthy', 'sweet', 'mushroom']
OCC1=CCC2CC1C2(C)C	['woody', 'herbal', 'spicy', 'green']
O=CCCCC=O	['green', 'apple']
CCOc1ccc(C=O)cc1	['anisic', 'cherry', 'almond', 'sweet']
C=C(C)/C=C/C(CCC(C)=O)C(C)C	['tobacco']
CCOC(=O)C(C)S	['alliaceous', 'meat', 'green']
CCCCCCS	['nut', 'meat', 'alliaceous']
Cc1ccc2c(C=CCC2(C)C)c1	['dry', 'woody']
Cc1ccc2c(c1)C=CCC2(C)C	['woody', 'camphor']
c1ccc(cc1)C(C(=O)c1ccccc1)O	['balsamic', 'vanilla', 'camphor']
OC(C(=O)c1ccccc1)c1ccccc1	['sweet', 'balsamic']
O=C(c1ccccc1)C(O)c1ccccc1	['spicy', 'sweet', 'camphor']
COc1cccc2ccccc12	['orange']
CC(C)(CCOC=O)S	['alliaceous', 'animalic', 'caramellic', 'coffee', 'meat', 'tropicalfruit']
O=COCCC(S)(C)C	['sulfuric', 'blackcurrant']
CC(C)(S)CCOC=O	['roasted', 'coffee', 'meat', 'sulfuric']
CC1=CC(=O)CC(C1)(C)C	['fresh', 'mint', 'burnt']
CC1=CC(=O)CC(C)(C)C1	['cooling', 'woody', 'sweet', 'green', 'camphor', 'fruity', 'musty']
CCCCC1CCCO1	['green', 'fatty', 'sweet']
CCC(COC(=O)C)CC	['fruity', 'fermented']
CCC(CC)COC(=O)C	['ethereal', 'banana', 'musty']
CCC(CC)COC(C)=O	['fruity', 'banana', 'pear', 'fermented', 'musty']
CCCCCCCCOC(=O)CCCCCC	['green', 'fatty', 'fruity', 'sweet']
CCCCCCCCCCCCCCCCCO	['fatty', 'ethereal']
C=CCCCCO	['green']
COc1cc(C=O)cc(c1OC)OC	['sweet', 'cinnamon']
N#Cc1ccccc1C	['sweet', 'resinous', 'almond']
CCOc1ccccc1CO	['anisic', 'vanilla', 'sweet']
CCCCCCC#CC(=O)OCC	['cucumber', 'green', 'leaf']
CC(=C)C(=O)OCCc1ccccc1	['rose', 'fruity']
CCCC(=O)OC[C@@H](C)c1ccccc1	['spicy', 'fruity', 'woody', 'floral', 'sweet']
COC(=O)c1ccco1	['earthy', 'fruity', 'caramellic', 'wine']
CCCCCCCCC(=O)OC(C)C	['fatty', 'fruity', 'aldehydic', 'musty', 'pungent']
c1ccc(cc1)C(=O)c1ccccc1	['balsamic', 'geranium', 'metallic', 'powdery']
O=C(c1ccccc1)c1ccccc1	['rose']
CC(=CCCC(C)O)C	['sweet', 'oily', 'green', 'woody', 'pepper']
CC(CCC=C(C)C)O	['fresh', 'ethereal', 'fruity', 'floral']
CC(C)=CCCC(C)O	['citrus', 'green', 'fatty', 'floral', 'sweet']
CC(C)=CCOC(=O)C(C)C	['green', 'fruity', 'waxy', 'berry', 'plum', 'butter']
CCCCCCCCOC(=O)CCCCCCCC	['citrus', 'earthy', 'oily', 'fruity', 'floral']
CC1(C)CCCC2(C)C1=CC(=O)O2	['ripe', 'lactonic', 'berry', 'woody']
CC1(C)CCCC2(C)OC(=O)C=C12	['fruity', 'tobacco', 'floral', 'sweet']
COC(=O)CCc1ccccc1	['spicy', 'cinnamon', 'fruity', 'floral', 'sweet']
C1CCC(CC1)OC(=O)c1ccccc1N	['violetflower', 'orange']
O=C(c1ccccc1N)OC1CCCCC1	['floral', 'orange']
Nc1ccccc1C(=O)OC1CCCCC1	['fruity', 'fatty', 'grape', 'orange', 'floral']
COc1cccc(C=O)c1OC	['vanilla', 'spicy', 'sweet']
C/C=C/c1ccc(OCC)c(O)c1	['vanilla', 'phenolic']
CCCCCCCCCC(=O)OCCC(C)C	['green', 'oily', 'fruity', 'banana', 'waxy', 'cognac', 'wine']
O=C(/C=C/c1ccccc1)OC1CCCCC1	['fruity', 'almond', 'balsamic', 'cherry', 'sweet']
c1ccc2cnccc2c1	['sweet', 'balsamic', 'anisic', 'almond']
CC(CCOC(=O)C(O)C)C	['resinous', 'fruity', 'burnt', 'sweet']
CC(C)CCOC(=O)C(C)O	['fruity', 'nut']
CCCCCCCCC(=O)OCCCCCCC	['rose', 'oily', 'orange', 'floral', 'sweet', 'wine']
C=CC(C)(O)CCC=C(C)C	['woody', 'floral', 'citrus']
CCCSCCC	['alliaceous']
CC(C(=O)OCc1ccccc1)C	['tropicalfruit', 'resinous']
CC(C)C(=O)OCc1ccccc1	['jasmin', 'oily', 'tropicalfruit']
O=C1CCCC=C1	['fresh', 'fruity', 'burnt', 'phenolic']
C1C=CC(=O)CC1	['roasted', 'gourmand', 'green']
C=C(C)c1ccnc(C(C)=O)c1	['sweet', 'mint', 'grass']
c1ccc(cc1)CCc1ccccc1	['rose']
CC1SCCS1	['alliaceous', 'smoky', 'gourmand', 'vegetable']
CC1=CC[C@@H](CC1)C(O)(C)C	['resinous', 'floral', 'coniferous']
CC1=CC[C@@H](CC1)C(C)(C)O	['floral']
CC(=C1CC=C(C)CC1)C	['sweet', 'resinous', 'lemon', 'oily']
CC1=CC[C@H](C(C)(C)O)CC1	['floral', 'sweet']
CC/C=C/C=C/C(=O)C	['fruity', 'grass']
CCCCCC(=O)OC/C=C(\C)/CCC=C(C)C	['geranium', 'fruity', 'waxy']
CCCCCC(=O)OC/C=C(/CCC=C(C)C)\C	['fatty', 'musty', 'pungent', 'fruity', 'floral']
CCCCCC(=O)OC/C=C(\C)CCC=C(C)C	['fruity', 'rose', 'tropicalfruit']
C1CCC(CC1)S	['sulfuric']
SC1CCCCC1	['vegetable', 'meat']
CCCCCC(=O)OC(C)(C=C)CCC=C(C)C	['green', 'pear', 'animalic', 'tropicalfruit']
CCCCCC(=O)OC(CCC=C(C)C)(C=C)C	['sweet', 'floral', 'fresh', 'pear']
C=CC(C)(CCC=C(C)C)OC(=O)CCCCC	['green', 'fruity', 'dry']
CCCCCCCCC(=O)CC	['waxy', 'fruity', 'oily']
CCCCCCC(OC)OC	['green', 'vegetable']
CCCc1csc(C)n1	['green', 'vegetable']
OC1CCCc2c1cccc2	['oily', 'woody', 'earthy', 'camphor']
CC(=O)C(C)=O	['butter']
c1ccc2c(c1)ncs2	['sulfuric', 'plastic', 'vegetable', 'cooked', 'caramellic', 'nut', 'coffee', 'meat']
c1ccc2c(c1)scn2	['plastic', 'resinous', 'floral']
c1ccc2scnc2c1	['vegetable', 'burnt', 'coffee', 'sulfuric']
C/C=C/c1ccc2c(c1)OCO2	['spicy']
CC(=O)OCCOC(=O)C	['green', 'floral', 'ester', 'alcoholic']
CCC(C)(CCc1ccccc1)OC(C)=O	['green', 'fruity', 'fresh', 'floral']
CCOC(=O)/C=C/c1ccccc1	['honey', 'cinnamon', 'balsamic', 'plum']
CCCCCCCCCOC(=O)Cc1ccccc1	['balsamic', 'fatty', 'fruity']
CSCc1ccccc1	['roasted', 'burnt', 'meat', 'sulfuric']
CCCC(=O)OCc1ccccc1	['fruity', 'floral', 'plum']
C/C=C(\C)/C(=O)OCC	['tropicalfruit', 'berry', 'floral', 'caramellic']
CCOC(=O)/C(=C/C)/C	['fruity', 'herbal', 'animalic', 'caramellic']
C/C=C(\C)C(=O)OCC	['fruity', 'caramellic']
CC(CC(=O)OCc1ccccc1)C	['apple', 'herbal']
CC(C)CC(=O)OCc1ccccc1	['sweet', 'fruity', 'powdery', 'musty']
CCCCCC(=O)OC/C=C/c1ccccc1	['fruity', 'balsamic', 'sweet']
CCc1ccco1	['ethereal', 'burnt', 'coffee', 'musty', 'sweet']
CC(C)CN	['seafood', 'cheese']
CC(C#N)C	['fresh', 'ethereal', 'aldehydic', 'fruity']
Cc1cc2c([nH]1)cccc2	['resinous', 'animalic']
Cc1cc2ccccc2[nH]1	['animalic']
CCC(=O)/C=C/C1C(=CCCC1(C)C)C	['woody', 'violetflower']
OCC(C)C	['ethereal', 'fermented']
CC(C)CO	['ethereal', 'wine']
COCCOC(=O)CC(C)=O	['fermented', 'fruity', 'sweet']
O=C(/C=C/c1ccccc1)OCc1ccccc1	['honey', 'vanilla', 'floral', 'balsamic']
Cc1ccc(-c2ccccc2)cc1	['grape']
CC(C)C=O	['green', 'fruity', 'banana', 'cheese']
CC(OP(=O)(OC(C)C)OC(C)C)C	['woody', 'floral', 'green', 'citrus']
CCCCCCCCCCCCCCCCCC(=O)OCC	['waxy', 'odorless']
CCCCCCOC(=O)CC(C)C	['green', 'apple', 'sweet']
CCCCCCCC/C=C/CCCCCCCC(=O)OCC	['oily', 'sweet']
CCOc1ccc2c(c1)oc(=O)cc2C	['sweet', 'resinous', 'floral']
CCOC1=CC2=C(C=C1)C(C)=CC(=O)O2	['resinous', 'camphor', 'coniferous']
CCOc1ccc2c(C)cc(=O)oc2c1	['nut']
COc1cc(C=O)ccc1OC(=O)C	['vanilla']
COc1cc(C(=O)O)ccc1O	['odorless']
CC1OC(=C(C1=O)O)C	['berry', 'tropicalfruit']
CC1C(=O)C(=C(C)O1)O	['berry', 'clean', 'caramellic']
CCCCCCCCCCCCCCCCCCO	['odorless']
Cc1ccccc1OC	['camphor', 'woody']
COc1ccccc1C	['sweet', 'phenolic', 'chemical']
CCCSC(=O)C	['alliaceous', 'vegetable', 'fresh']
CCCOC(=O)c1ccccc1O	['fruity', 'herbal', 'plum', 'floral', 'sweet']
CC1CCC2=C(C)C(=O)OC2C1	['sweet', 'dairy', 'vanilla', 'coconut', 'powdery', 'tobacco']
CC1=C2CCC(C)CC2OC1=O	['coconut', 'sweet']
C=C1C=C[C@H](C(C)C)CC1	['spicy', 'fresh', 'citrus']
c1ccc(cc1)C(=O)c1ccc2ccccc2c1	['chemical', 'orange', 'floral']
c1ccc2c(c1)CCC(=O)O2	['vanilla', 'dairy', 'coconut']
O=C1CCc2ccccc2O1	['tobacco', 'sweet', 'nut']
C1CCCCC1	['sweet']
CC(C)CCOC(OCCC(C)C)c1ccccc1	['fruity', 'almond', 'herbal', 'cherry', 'sweet']
C=C/C=C\C=O	['spicy', 'green', 'pungent']
O=C(Cc1ccccc1)OC/C=C/c1ccccc1	['honey', 'balsamic']
O=C(C(C)C)OCCc1ccccc1	['honey', 'wine', 'floral', 'pear']
CCCCCC(=O)OCCc1ccccc1	['rose', 'fruity', 'honey', 'waxy', 'woody']
CSSSC	['alliaceous', 'cooked', 'gourmand', 'meat', 'vegetable', 'fresh']
CCC(=O)OCC(C)CC	['apple', 'banana', 'fruity', 'melon', 'sweet', 'tropicalfruit']
CC(=O)c1ccc(C)s1	['vanilla', 'sweet', 'almond', 'cherry', 'nut']
N(Cc1ccccc1)Cc1ccccc1	['resinous', 'seafood', 'burnt']
CCC(C)O	['alcoholic', 'oily', 'fermented', 'wine']
O(Cc1ccccc1)Cc1ccccc1	['rose', 'fruity']
c1ccc(cc1)COCc1ccccc1	['rose', 'cherry', 'mushroom', 'plastic']
c1ccc(COCc2ccccc2)cc1	['rose', 'earthy', 'almond', 'sweet', 'mushroom']
CCCCCCCCCC(OC)OC	['citrus', 'green', 'fatty', 'fruity', 'waxy', 'orange']
CCC(C)=O	['fruity', 'sweet', 'camphor']
CCCCCCCO	['oily', 'musty', 'pungent']
CCCCCCCCC(=O)OCCCC	['rose', 'oily', 'fruity', 'cognac', 'wine']
C=CC(C)=O	['ethereal', 'sharp', 'pungent', 'sweet']
CCCCOC(=O)C(OC(=O)CCC)C	['cheese', 'green', 'melon']
CCCCOC(=O)C(C)OC(=O)CCC	['dairy', 'body', 'green']
CCCCCCC=O	['citrus', 'green', 'fatty', 'cognac', 'sweet', 'nut']
O=C(OCCc1ccccc1)c1ccccc1	['honey', 'balsamic', 'floral', 'rose']
CCCCc1cccs1	['fruity', 'floral', 'dairy', 'cooked', 'meat']
c1ccc(cc1)/C=C/C(=O)OCCc1ccccc1	['balsamic', 'rose', 'earthy']
CCCC(=O)OCCc1ccccc1	['rose', 'green', 'fruity', 'musty', 'floral']
C=C(C)CCC[C@H](C)CCO	['rose', 'berry', 'metallic']
CC(CN)O	['seafood']
CCCC(=O)C(CCC)O	['oily', 'resinous', 'burnt', 'sweet']
CCCC(C(=O)CCC)O	['sweet', 'pungent', 'nut']
CCCC(=O)C(O)CCC	['pungent', 'sweet', 'nut', 'butter']
CCC(=O)OC/C=C/c1ccccc1	['spicy', 'rose', 'fruity', 'balsamic', 'floral']
CCC(=O)OC	['fruity', 'ethereal']
CCCCOCCO	['oily', 'fruity', 'alcoholic', 'ethereal']
Cc1cc(C)c(cc1C)O	['phenolic', 'chemical']
COC(=O)c1c(C)cc(c(c1O)C)O	['woody', 'earthy', 'phenolic']
Cc1cc(c(C)c(c1C(=O)OC)O)O	['liquor', 'earthy', 'woody', 'phenolic']
COC(=O)c1c(C)cc(O)c(C)c1O	['woody', 'earthy']
CC(C)COC(=O)c1ccccc1O	['sweet', 'cooling', 'medicinal']
COCCOCCO	['odorless']
O=C(C(C)C)OCCCc1ccccc1	['balsamic', 'fruity']
CC(C)C(=O)OC[C@@H](C)c1ccccc1	['fruity', 'balsamic', 'sweet']
Cc1cccs1	['alliaceous', 'roasted', 'green']
CC(CCOC(=O)c1ccccc1O)C	['sweet', 'balsamic', 'floral']
CC(C)CCOC(=O)c1ccccc1O	['whiteflower', 'herbal', 'woody', 'metallic']
CC(C)C(=O)OC/C=C/c1ccccc1	['apple', 'plum', 'banana']
CCc1nc(C)c(C)s1	['burnt', 'nut', 'cacao']
CCCCCC/C=C\C(=O)OC	['green', 'fatty', 'coconut']
CCCCCC(OCC)OCC	['apple', 'green', 'fruity', 'fresh', 'herbal', 'cognac', 'floral']
CC(C(=O)OCCOc1ccccc1)C	['rose', 'apple', 'herbal', 'fruity']
CCCC(=O)OCCOc1ccccc1	['honey', 'fruity', 'floral']
O=C(c1ccccc1O)OCCc1ccccc1	['medicinal', 'balsamic', 'fruity', 'floral']
c1ccc(cc1)CCOC(=O)c1ccccc1O	['balsamic', 'spicy', 'floral', 'hyacinth']
CCC(=O)OCCc1ccccc1	['spicy', 'rose', 'fruity', 'herbal']
CCCCCCC#CC(=O)OC	['green', 'leaf']
CCCC(=O)OC/C=C/c1ccccc1	['balsamic', 'fruity', 'cinnamon']
CCCCCCCCCCC(=O)OCC	['fruity', 'coconut', 'waxy', 'cheese']
CCCCC1C(C)CC(=O)O1	['vanilla', 'coconut', 'fruity', 'woody', 'syrup', 'nut']
C=C1C=CCC(C)(C)C12CCC(C)O2	['green', 'fruity', 'earthy', 'woody', 'floral', 'wine']
CCOC(=O)c1ccccc1C	['resinous', 'fruity', 'floral']
CC(C(C)(C)C)O	['fresh', 'fermented', 'earthy', 'camphor']
CC(O)C(C)(C)C	['fermented', 'camphor']
CCCCCCC(C)C(C)=C(C)O	['citrus', 'grapefruit', 'floral']
CCCC(OCC)OCC	['fresh', 'ethereal', 'fruity', 'musty', 'pungent']
c1ccc2c(c1)cc(C=O)o2	['almond']
O=Cc1cc2c(o1)cccc2	['sweet', 'resinous', 'burnt']
O=Cc1cc2ccccc2o1	['sweet']
S(Cc1ccco1)SCc1ccco1	['sulfuric', 'burnt', 'coffee']
c1cc(CSSCc2ccco2)oc1	['alliaceous', 'coffee', 'meat', 'vegetable', 'earthy']
c1coc(CSSCc2ccco2)c1	['roasted', 'coffee', 'sulfuric', 'meat']
OCCCCCCc1ccccc1	['rose', 'herbal']
CCCCCCCOC(=O)CCCCC	['green', 'oily', 'fruity', 'vegetable', 'sweet', 'tropicalfruit', 'leaf']
CCOC(=O)c1ccccc1N	['green', 'fruity', 'grape', 'sweet']
Br/C=C/c1ccccc1	['hyacinth', 'resinous']
CCC=CCCCC1CCCC(=O)O1	['fatty', 'waxy', 'dairy']
c1coc(Cn2cccc2)c1	['earthy', 'alliaceous', 'vegetable', 'smoky', 'pungent']
CC1=CC(=O)CCC1	['caramellic', 'mint', 'musty', 'nut']
O(Cc1ccco1)Cc1ccco1	['ethereal', 'burnt', 'fruity']
c1cc(COCc2ccco2)oc1	['coffee', 'nut', 'earthy']
c1coc(COCc2ccco2)c1	['burnt', 'coffee', 'nut']
C=CCCCCN=C=S	['green', 'fatty', 'pungent']
CCC=O	['ethereal', 'liquor', 'rancid', 'earthy', 'alcoholic', 'wine', 'cacao', 'nut', 'meat', 'grape']
CCCCCCCCCC(OCC)OCC	['citrus', 'ethereal', 'oily', 'fruity', 'fatty', 'fresh', 'waxy', 'herbal']
Cc1ccccc1O	['phenolic', 'medicinal']
CCCCCCCC(=O)O	['fatty', 'animalic']
CCCC(O)Cc1ccccc1	['green', 'earthy', 'sweet']
CCCCCCCC=CC(=O)OCC(C)C	['green', 'fruity', 'pear']
Cc1ccc(CS)cc1	['burnt', 'sulfuric']
CSCCCO	['mushroom', 'meat']
CCC(C)CC(O)CC	['alcoholic', 'oily', 'fruity', 'fermented', 'floral']
C=CCOC(=O)CCC(C)C	['fatty', 'fruity', 'apple']
OCCOCCOCC	['odorless']
COc1ccccn1	['phenolic', 'smoky', 'burnt']
CC/C=C\CCCC(=O)O	['fatty']
CCCCCCCCC(C)=O	['floral', 'orange']
C=C1CC/C=C(/C)CC[C@@H]2[C@@H]1CC2(C)C	['woody', 'spicy', 'dry']
C/C=C\c1ccc(OCc2ccccc2)c(OC)c1	['spicy', 'balsamic', 'floral']
COC(C)(C)OC	['fresh', 'ethereal']
CCCCCCN=C=S	['sharp', 'green']
CCCCCCCCC/C=C/COC(C)=O	['fatty', 'fruity', 'fresh', 'citrus']
CCCCCC(OC(=O)CCCCC)C	['oily', 'fruity', 'musty', 'pungent']
CCCCCC(=O)OC(C)CCCCC	['green', 'fruity', 'sweet', 'tropicalfruit']
CC(CCOC(=O)/C=C/c1ccccc1)C	['balsamic', 'fruity', 'spicy']
CC(C)CCOC(=O)/C=C/c1ccccc1	['balsamic']
CC=C(C)C	['ethereal', 'chemical']
CSSSSC	['alliaceous', 'meat']
COc1ccc(cc1OC)C=O	['vanilla', 'dairy', 'powdery', 'herbal', 'phenolic']
COc1cc(C=O)ccc1OC	['vanilla', 'powdery', 'almond']
COc1cc(/C=C/C(C)=O)ccc1O	['spicy', 'vanilla', 'balsamic', 'sweet']
CC(CCOC(=O)CCc1ccco1)C	['oily', 'fruity', 'fermented', 'burnt']
CC(C)CCOC(=O)CCc1ccco1	['caramellic', 'apple', 'rose', 'grape', 'sour']
CCCCCCCOC(=O)CCC	['green', 'fruity', 'fresh', 'sweet', 'tropicalfruit']
C=C(C)C1CC(=O)C2(C)OC2C1	['mint']
COc1ccc(cc1)/C=C/C=O	['sweet', 'spicy', 'floral']
COc1ccc(/C=C/C=O)cc1	['vanilla', 'floral', 'cinnamon', 'cherry']
CC(=O)OC	['ethereal', 'chemical', 'ester', 'wine', 'cognac', 'liquor']
COC(=O)C	['fresh', 'ethereal', 'fruity']
COC(C)=O	['ethereal', 'fruity', 'sweet']
c1ccc2c(c1)COC2=O	['fruity', 'green', 'grass', 'vanilla', 'powdery', 'coconut', 'phenolic']
CC(C)(O)c1ccccc1	['green', 'fatty', 'herbal', 'woody', 'floral']
CC(=O)C1CCCC(C)(C)C1	['woody', 'mint']
CCCCCCCCC(=O)OCCC(C)C	['oily', 'fruity', 'floral', 'nut', 'wine']
COc1cc(/C=C/C(=O)O)ccc1O	['odorless']
C/C=C(\C)C=O	['green', 'fruity', 'almond', 'herbal']
OC(=O)Cc1ccccc1	['honey', 'vanilla', 'fermented']
c1ccc(cc1)CC(=O)O	['honey', 'rose', 'cacao', 'tobacco', 'powdery', 'animalic']
O=CCc1ccccc1	['rose', 'green', 'honey', 'floral']
Cc1ccc(c(c1)C)C	['camphor']
C=C1CC/C=C(\C)CC[C@@H]2[C@@H]1CC2(C)C	['woody', 'spicy', 'dry']
C1CSCSC1	['alliaceous', 'roasted']
CN(Cc1ccccc1)C	['pungent', 'seafood', 'resinous']
CC(=C)[C@H]1CC=C(C(=O)C1)C	['herbal', 'musk']
C=C(C)[C@H]1CC=C(C)C(=O)C1	['herbal']
CCCCCCCCC(=O)C(C)=O	['coconut', 'dairy', 'sweet']
CCCCOC(=O)c1ccccc1	['woody', 'fruity', 'balsamic', 'spicy']
CC(C)CS	['cooked', 'vegetable', 'spicy', 'sulfuric']
CCCOC(=O)c1ccccc1N	['grape', 'wine']
CC(COC(=O)CC(=O)C)C	['fresh', 'sweet', 'fruity', 'smoky']
CC(C)COC(=O)CC(=O)C	['sweet', 'wine', 'liquor']
CC(=O)CC(=O)OCC(C)C	['sweet', 'wine']
CCCCCCCCC(=O)O	['fatty', 'dairy', 'nut', 'cheese']
CC(=CC(=O)OC(C)C)C	['spicy', 'cooling', 'vegetable']
CCOc1ccc(C=O)cc1OC	['woody', 'sweet', 'vanilla']
CCCCCCCOC(C)=O	['fruity', 'fatty', 'floral']
CC(COC(=O)c1ccccc1N)C	['resinous', 'citrus', 'grape']
CC(C)COC(=O)c1ccccc1N	['grape', 'sweet', 'floral', 'berry']
CCC(C)(CCCC(C)C)OC(=O)C	['grass', 'citrus', 'ethereal', 'woody']
CCCCOCCOC(=O)C	['fresh', 'ethereal', 'fruity', 'liquor']
CCCCOCCOC(C)=O	['ethereal', 'fruity', 'pungent', 'sweet']
CC(C)CC(Cc1ccccc1)O	['green', 'floral', 'herbal', 'earthy', 'dairy']
CC(C)CC(O)Cc1ccccc1	['floral', 'herbal']
CCOC(=O)/C=C/SC	['sweet', 'alliaceous']
CCOC(=O)CC1(C)OCCO1	['apple', 'fruity', 'woody', 'sweet']
CCC(C)(S)CC(C)=O	['fruity', 'floral', 'meat', 'blackcurrant', 'sulfuric']
C1CSCCS1	['seafood', 'chemical', 'alliaceous']
CC(C(=O)O)C	['sour', 'cheese', 'butter', 'fruity']
CC(C)C(=O)O	['sour', 'cheese', 'butter', 'rancid']
CC(OC(=O)c1ccccc1)C	['sweet', 'balsamic', 'fruity']
CC(C)OC(=O)c1ccccc1	['sweet', 'fruity', 'floral', 'balsamic']
C/C=C/C(=O)C1=C(C)C=CCC1(C)C	['apple', 'rose', 'fruity', 'tobacco', 'plum', 'floral']
CC1CC(=O)CC(C1)(C)C	['fresh', 'mint']
CC1CCCC(C)(C)C1=O	['mint', 'green', 'resinous', 'honey']
CCCCCCC(=O)OCC(C)C	['green', 'fruity', 'cognac', 'wine']
COC(=O)c1ccccc1NC(=O)Cc1ccccc1	['honey', 'grape']
O=C/C=C/c1ccccc1OC	['blackcurrant', 'vanilla', 'anisic', 'cinnamon']
COc1ccccc1/C=C/C=O	['spicy', 'sweet']
CC1CCc2c1ncc(C)n2	['burnt', 'earthy', 'nut']
Cc1cnc2c(n1)CCC2C	['cacao', 'nut']
CCc1ccc(C=O)cc1	['green', 'almond', 'herbal', 'anisic', 'cherry']
C=CC(CCCC(CCCC(CCCC(C)C)C)C)(O)C	['floral', 'herbal', 'green']
C=CC(C)(O)CCCC(C)CCCC(C)CCCC(C)C	['sweet', 'odorless', 'leaf']
Cc1ccc(o1)C=O	['resinous', 'burnt', 'almond']
Cc1ccc(C=O)o1	['bread', 'caramellic', 'coffee']
O=C(C(C)C)Oc1ccc(cc1)C	['resinous', 'whiteflower', 'fruity', 'woody', 'balsamic']
CC(C)C(=O)Oc1ccc(C)cc1	['animalic', 'whiteflower', 'lily', 'fruity']
Cc1ccccc1OC(=O)C(C)C	['medicinal', 'phenolic', 'fruity', 'berry']
CCCCCCCCCC(C)O	['fresh', 'waxy', 'rose', 'clean', 'citrus']
O=C(c1ccccc1)C(=O)C	['resinous', 'caramellic', 'burnt', 'plastic']
Oc1ccccc1-c1ccccc1	['phenolic', 'medicinal', 'spicy']
CCOC(=O)c1cccc(c1)C	['resinous', 'fruity']
CCCCC/C=C/CC1CCCC1=O	['apple', 'green', 'fruity', 'melon', 'waxy', 'jasmin']
CCC(=O)C(=O)CC	['caramellic', 'nut', 'butter']
COC(=O)c1ccoc1	['berry', 'wine']
CCCC(=O)CC(=O)OCC	['green', 'fruity', 'berry']
CC(C)CC(=O)C(=O)O	['fruity']
CC(C)c1ccc(cc1)CC(C)C=O	['floral', 'fresh', 'green', 'fruity', 'musty', 'green']
O=CC(Cc1ccc(cc1)C(C)C)C	['sweet', 'floral', 'resinous']
CC(C)c1ccc(C(C)CC=O)cc1	['green', 'vegetable', 'floral']
OC(=O)CCC1CCCCC1	['sour', 'balsamic', 'green', 'resinous']
CC1(C)CCCC(C)(O)C1=O	['tobacco']
c1cc(sc1)SSc1cccs1	['plastic', 'mushroom']
c1cscn1	['nut', 'meat']
CC1=CC(=O)CC1	['caramellic', 'sweet']
CCCCCCCCCCOC(C)=O	['rose', 'fatty', 'fruity', 'orange']
COC(=O)C(C)(C)O	['fruity', 'caramellic', 'nut']
CC(C)C1=CCC(C)(O)CC1	['woody', 'musty', 'dry']
CC1=CCC(CC1)(O)C(C)C	['fresh', 'herbal', 'pepper']
CC(C)C1(CC=C(C)CC1)O	['woody', 'spicy', 'citrus', 'terpenic']
Cc1cc2ccccc2o1	['burnt', 'phenolic']
CC(c1ccncc1)(C)C	['tobacco', 'animalic']
CC(C)(C)c1ccncc1	['green', 'tobacco', 'woody', 'leaf']
CC(C(=O)O)S	['sulfuric', 'meat', 'gourmand', 'caramellic']
CC(S)C(=O)O	['meat', 'sulfuric', 'cheese']
CCCS	['vegetable', 'chemical', 'sweet', 'alliaceous']
CCCCSC	['alliaceous', 'vegetable']
C1=CC(=O)OC1	['butter']
O=C1C=CCO1	['sharp', 'sweet', 'burnt', 'wine']
CC(=O)C1=CCCCN1	['caramellic']
O=CCC1=C(C)CCCC1(C)C	['cooling', 'woody', 'waxy', 'citrus', 'berry', 'violetflower']
CC1CC(=O)CC(C)(C)C1	['tobacco', 'honey', 'herbal', 'sweet', 'mint']
CCCCCCCOC=O	['apple', 'fruity', 'fatty', 'sharp', 'plum']
CC1(C)[C@H]2CC[C@@]1(C)C(=O)C2	['fresh', 'mint', 'camphor']
C1SSCSSS1	['mushroom']
CC(=O)c1nccs1	['bread', 'nut']
Cc1ccc(O)c(C)c1	['phenolic', 'burnt', 'sharp']
Cc1ccc(c(c1)O)C	['phenolic', 'medicinal', 'floral', 'smoky', 'leather']
Cc1ccc(C)c(c1)O	['sweet', 'chemical', 'phenolic', 'smoky', 'meat']
C/C=C/C(=O)C	['fresh', 'chemical', 'fruity']
CCCc1cc(OC)c(O)c(OC)c1	['phenolic', 'spicy', 'burnt', 'smoky']
C=C(C)C1CCC(C)C(C1)O	['mint']
CCc1cccc(O)c1	['phenolic']
CCCCCC1=C(C)CCC1=O	['spicy', 'fruity', 'herbal', 'floral', 'jasmin']
OCCOCCOCCO	['odorless']
COC(=O)c1ccoc1C	['fruity', 'burnt', 'caramellic']
O=CCc1ccc(cc1)C	['hyacinth', 'green']
Cc1ccc(cc1)CC=O	['whiteflower', 'sweet', 'floral']
Cc1ccccc1OC(=O)c1ccccc1O	['sweet', 'mint']
c1ccc(cc1)SSc1ccccc1	['sulfuric', 'earthy', 'burnt']
CC(=O)Oc1ccccc1	['metallic', 'jasmin']
CCCCCCCCCCO	['oily', 'fatty', 'waxy', 'floral', 'sweet']
CCOC(=O)C(=O)OCC	['fruity', 'musk', 'fermented', 'herbal', 'wine']
CCc1cnc(C)s1	['roasted', 'green', 'alliaceous', 'burnt', 'sulfuric']
CC(COC(=O)c1ccccc1)C	['sweet', 'balsamic', 'fruity', 'musty']
CC(C)COC(=O)c1ccccc1	['cherry', 'chemical', 'sweet', 'balsamic']
CCCCCCCCCC=O	['waxy', 'sweet', 'orange']
Cc1cc(C)c(cc1C)C	['camphor', 'chemical', 'roasted']
Cc1cc(C)c(C)cc1C	['rancid', 'sweet']
N#Cc1cccc(c1)C	['sweet', 'anisic', 'almond', 'floral']
O=C(c1ccccc1)OCc1ccccc1	['powdery', 'balsamic', 'berry']
c1ccc(cc1)COC(=O)c1ccccc1	['sweet', 'balsamic', 'floral', 'fruity']
O=C(OCc1ccccc1)c1ccccc1	['fruity', 'balsamic', 'sweet']
CCCCO	['alcoholic', 'oily', 'sweet', 'balsamic', 'liquor']
CCCCCCCCOC(=O)CCC	['green', 'fatty', 'fruity', 'herbal', 'floral']
Cc1cscn1	['alliaceous', 'ripe', 'nut', 'vegetable', 'tropicalfruit']
O=Cc1cccc(c1)C	['sweet', 'spicy', 'almond']
Cc1cccc(c1)C=O	['sweet', 'cherry', 'chemical', 'powdery', 'vanilla']
C/C=C(\C)C(=O)O	['spicy', 'sweet']
CCCCC=CCC(=O)OC	['green', 'fruity', 'fatty', 'melon', 'pear']
OCc1cccc(c1)O	['phenolic', 'medicinal', 'floral']
CC(=O)OCCC1CCCCC1	['fruity', 'rose', 'sweet', 'mint']
CCCCCCC(O)(C)C	['fresh', 'waxy', 'fruity', 'floral']
CC(=O)OCC1=CCC2CC1C2(C)C	['spicy', 'herbal', 'woody', 'floral', 'sweet']
CCC/C=C/C=O	['apple', 'green', 'fruity', 'fresh', 'vegetable', 'pungent', 'grass', 'leaf']
CCCCCO	['alcoholic']
CCOc1ccc(OC)cc1	['tobacco', 'phenolic', 'sweet', 'nut']
CCCCCCCCCCC=O	['citrus', 'fatty', 'waxy', 'floral', 'sweet']
c1cc2c(cc1C=O)OCO2	['cherry', 'vanilla', 'dairy', 'cinnamon']
CC1=CC(=O)[C@H](C(C)C)CC1	['fresh', 'mint', 'herbal']
C/C=C/CCCCCCCC=O	['citrus', 'waxy', 'orange', 'sweet']
COc1ccc(cc1)CCC(=O)C	['blackcurrant', 'resinous', 'berry']
CC(=O)CCc1ccc(cc1)OC	['honey', 'berry', 'powdery', 'vanilla', 'rose']
COc1ccc(CCC(C)=O)cc1	['fruity', 'floral', 'sweet', 'berry']
CCOC(=O)/C=C(\C)/CCC=C(C)C	['woody', 'rose', 'green']
O=C(c1ccco1)OCCc1ccccc1	['honey', 'rose', 'fruity']
c1ccc(cc1)CCOC(=O)c1ccco1	['honey', 'rose', 'musty', 'mushroom']
O=COCCc1ccccc1	['green', 'herbal', 'rose']
NCCCNCCCCNCCCN	['pungent', 'chemical', 'citrus']
COc1ccc(cc1)COC(=O)C	['powdery', 'berry', 'floral', 'sweet', 'spicy', 'balsamic', 'sweet', 'almond']
CC(=O)OCc1ccc(cc1)OC	['vanilla', 'dairy', 'powdery', 'cherry']
COc1ccc(COC(C)=O)cc1	['fruity', 'vanilla', 'balsamic', 'cherry', 'floral']
CCCCCCCCCCCC	['sweet']
CCCc1nc(C)c(C)s1	['roasted', 'green', 'fruity', 'nut', 'tropicalfruit']
C=C(C)C1CC=C(CC1)COC(=O)C	['berry', 'woody']
CC(=O)OCC1=CCC(CC1)C(=C)C	['herbal', 'fruity', 'resinous', 'spicy']
C=C(C)C1CC=C(C=O)CC1	['spicy', 'fatty', 'herbal']
C=CCCCCCCCCCC	['sweet']
O=Cc1ccccc1CC	['sweet', 'spicy', 'almond']
CCc1ccccc1C=O	['spicy', 'almond']
CCCCOC(=O)CC(C(=O)OCCCC)O	['apple', 'fatty']
CCCCCCCCCCCOC(C)=O	['oily', 'fatty', 'waxy', 'rose']
Cc1cnc(C)s1	['nut']
CCCCC(=O)C(C)=O	['fatty', 'sweet', 'cheese', 'butter']
Cc1c(CCO)scn1	['meat', 'gourmand', 'nut', 'fermented', 'bread', 'sulfuric']
Cc1ncsc1CCO	['resinous', 'sulfuric', 'meat']
OCCCCCCCCCC=C	['fresh', 'waxy', 'citrus', 'rose']
C=CCCCCCCCCC(=O)O	['oily', 'fatty', 'waxy']
c1cc(CO)sc1	['gourmand', 'coffee']
OCCOc1ccccc1	['rose', 'fresh', 'balsamic', 'floral']
CCCCCCCCCCC(OCC)OCC	['fresh', 'floral', 'citrus']
CC(C(C)O)O	['fruity', 'butter']
CC(=O)C(O)C	['butter', 'sour', 'vanilla']
CC(C(=O)C)O	['sweet', 'butter']
CC(=O)C(C)O	['butter']
CCCCOC(=O)C(CCC)C	['apple', 'fatty']
CCCCOC(=O)C(C)CCC	['rose', 'apple', 'herbal', 'fruity']
Cc1ccc(C(=O)C)o1	['musty', 'nut', 'grass', 'coconut', 'vanilla']
Cc1ccc(o1)C(=O)C	['nut', 'grass', 'vanilla']
CC(=O)c1ccc(C)o1	['caramellic', 'nut']
CCOc1ccc(CO)cc1	['anisic', 'vanilla', 'sweet']
C=C/C=C/C=C/CCCCC	['green', 'herbal']
CC(c1cccc(c1O)C(C)C)C	['medicinal', 'phenolic']
OCCCCCCCCCCO	['odorless']
CC(=O)c1cccnc1	['roasted', 'tobacco', 'burnt', 'nut']
CCOC(=O)C(O)C(O)C(=O)OCC	['fruity', 'wine']
Cc1ccc(C=O)cc1	['cherry', 'almond', 'sweet']
CCCCCCCCCCCC(OCCCCCC)OCCCCCC	['green', 'fatty', 'waxy']
C=CCOC(=O)c1ccco1	['fruity', 'caramellic', 'coffee']
CC(c1ccccn1)C	['terpenic', 'green', 'woody']
CC(C)c1ccccn1	['vegetable']
CCCC(C)(C)SSC(C)(C)CCC	['vegetable', 'green', 'alliaceous', 'meat', 'sulfuric']
C/C=C(\C)C(=O)OCCc1ccccc1	['rose', 'green', 'herbal', 'dry', 'leaf']
c1ccc2c(c1)[nH]cc2	['floral', 'animalic', 'musk']
c1ccc2c(c1)cc[nH]2	['animalic', 'floral']
c1ccc2[nH]ccc2c1	['floral', 'cheese', 'animalic']
CCCCCCCCCCCCO	['citrus', 'oily', 'fatty', 'waxy', 'floral']
CCCCCOC(C)=O	['banana', 'fruity', 'ethereal']
CCCCCCCCCCCC=O	['waxy', 'floral', 'sweet']
CCCCCCCCCCCCS	['rancid', 'cooked', 'meat']
CCOC(=O)CCc1ccccc1	['fruity', 'honey', 'floral', 'sweet']
CC1C(=O)C(=C(C)O1)OC	['musty', 'caramellic', 'green', 'cacao', 'coffee', 'meat', 'vegetable']
COC1=C(C)OC(C)C1=O	['caramellic', 'fruity', 'sweet', 'wine']
CCCCC(C)C(=O)O	['sour', 'oily', 'meat', 'roasted', 'gourmand']
CC(C(=O)O)CCCC	['sour', 'oily', 'meat', 'roasted']
CCCC[C@@H](C)C(=O)O	['fatty', 'fruity', 'sour', 'cheese']
C/C=C(/C(=O)OCCc1ccccc1)\C	['rose', 'herbal']
CC(C)=CC(=O)OCCc1ccccc1	['green', 'wine']
Cc1nc2c(s1)cccc2	['resinous', 'animalic', 'tropicalfruit']
Cc1nc2ccccc2s1	['vegetable', 'meat', 'nut', 'sulfuric']
CCC(C)C(C(=O)OC)O	['fruity', 'ester', 'caramellic']
C/C=C/C=C/C(OCC)OCC	['green', 'tropicalfruit']
CC(=O)OCCCCOC(C)=O	['fruity', 'sweet', 'ethereal']
CCCC(=O)c1ccco1	['balsamic']
CSCCCN=C=S	['woody', 'spicy', 'vegetable']
CC/C=C\C/C=C\C/C=C\CCCCCCCC(=O)OC	['oily', 'fatty']
CC(C(=O)C(=O)C)C	['caramellic', 'fruity']
CC(C)C(=O)C(=O)C	['caramellic', 'fruity', 'butter']
CC(=O)C(=O)C(C)C	['fruity', 'sweet', 'butter']
CCCCCCCCCc1ccc(cc1)O	['aldehydic', 'floral', 'orange']
CC(C)CCCC(C)CCCC(C)CCCC(C)C	['oily', 'waxy']
CC(C)CC(=O)OCCCc1ccccc1	['berry', 'plum']
CCCC(C)=O	['ethereal', 'fruity', 'banana', 'dairy']
Oc1ccccc1O	['medicinal', 'phenolic', 'burnt']
CCCCCCCCCCCCCCCCCC(=O)OC	['odorless']
C=CC(O)CCC	['ethereal']
Cc1c(C)c([N+](=O)[O-])c(c(c1C)[N+](=O)[O-])C(C)(C)C	['powdery', 'musk']
Cc1c(C)c(c(c(c1C)N(=O)=O)C(C)(C)C)N(=O)=O	['musk', 'chemical', 'sweet', 'powdery', 'fatty']
O=C1c2ccccc2CCc2c1cccc2	['woody']
CCCCC/C=C\C/C=C\CCCCCCCC(=O)OC	['oily', 'fatty']
CCCCCCCC(=O)OCCCCCCC	['waxy', 'tropicalfruit', 'fatty', 'green', 'musty']
CCCCCCCOC(=O)CCCCCCC	['waxy', 'oily', 'tropicalfruit']
C=CCCCN=C=S	['spicy', 'sulfuric', 'spicy']
CCCN	['ammoniac']
CSc1ccc(o1)C	['sulfuric', 'coffee', 'cooked']
Cc1ccc(o1)SC	['spicy', 'sulfuric', 'alliaceous', 'coffee', 'pepper']
CSc1ccc(C)o1	['burnt', 'sulfuric']
C(C(=O)CO)O	['mint']
COC(=O)C(CC(=O)OC)(CC(=O)OC)O	['odorless']
COC(=O)CC(CC(=O)OC)(C(=O)OC)O	['ethereal', 'fruity']
CCCCCCOC(CCCC)OCCCCCC	['green', 'fermented', 'alcoholic']
CC(c1ccc(cc1)C(=O)C)C	['sweet', 'spicy', 'resinous', 'spicy']
CC(=O)c1ccc(C(C)C)cc1	['herbal', 'woody']
CCCCCCCCCCCCCCCC(=O)C	['oily']
CCCCCCCCCCCCCCCC(C)=O	['fatty', 'dairy']
CCCCCCCCCCCCOC(C)=O	['rose', 'citrus', 'fruity', 'fresh', 'waxy']
[truncated: 608 more rows]
